# Supplementary material for: The strength and form of natural selection on transcript abundance in the wild
Source: Mol Ecol. 2020 Dec 7;30(12):2724–37. doi: 10.1111/mec.15743 (PMC8246785; doi:10.1111/mec.15743)
Supplement: Supplementary file 2 — Supplementary Material [file MEC-30-2724-s002.xlsx]

## Sheet: Table S2
Table S2: Linear regression of transcript abundance in relation to parasite load, differential gene expression analysis, WGCNA analysis and the estimats of distributional, linear and quadratic selection differentials.
##geneName	Unique Atlantic salmon gene name used in the analysis. These are either gene symbols or locus IDs.
##Chromosome	Atlantic salmon chromosome / scaffold for the gene
##Start	Start position of gene on Atlantic salmon chromosome/scaffold
##End	End position of gene on Atlantic salmon chromosome/scaffold
##SalmonENTREZID	Atlantic salmon ENTREZ ID of the gene
##SalmonDescription	Atlantic salmon gene description
##ENTREZID	ENTREZ ID of the otrhologous gene
##Organism	Organism whose orthologous gene is used
##Symbol	Symbol of of the orthologous gene
##Description	Description ofof the orthologous gene
##PL_coef	model coefficent for Parasite load (PL) linear regression with gene expression
##PL_se	standard error for Parasite load linear regression with gene expression
##PL_t.statistic	coef / StdErr for Parasite load linear regression with gene expression
##PL_p.value	raw P value for Parasite load linear regression with gene expression
##PL_FDR	adjusted p value for Parasite load linear regression with gene expression
##CS_baseMean	mean gene expression value for corrected Survival (CS) differential gene expression
##CS_log2FoldChange	log2 values of fold change for corrected Survival differential gene expression
##CS_lfcSE	standard error of the log2FoldChange for corrected Survival differential gene expression
##CS_stat	the Wald statistic (log2FoldChange divided by lfcSE) for testing differential gene expression for corrected Survival
##CS_pvalue	raw P value for corrected Survival differential gene expression
##CS_padj	adjusted p value for corrected Survival (FDR) differential gene expression
##US_baseMean	mean gene expression value for uncorrected Survival (US) differential gene expression
##US_log2FoldChange	log2 values of fold change for uncorrected Survival differential gene expression
##US_lfcSE	standard error of the log2FoldChange for uncorrected Survival differential gene expression
##US_stat	the Wald statistic (log2FoldChange divided by lfcSE) for testing differential gene expression for uncorrected Survival
##US_pvalue	raw P value for uncorrected Survival differential gene expression
##US_padj	adjusted p value for uncorrected Survival (FDR) differential gene expression
##CS_moduleColors	Module colors obtained from WGCNA analysis of the differentially expressed genes for corrected survival
##CS_moduleLabels	Module labels obtained from WGCNA analysis of the differentially expressed genes for corrected survival
##US_moduleColors	Module colors obtained from WGCNA analysis of the differentially expressed genes for uncorrected survival
##US_moduleLabels	Module labels obtained from WGCNA analysis of the differentially expressed genes for uncorrected survival
##QSel_moduleColors	WGCNA module colors for corrected survival genes shaping disruptive selection (λ>0.2, n = 1,652)
##QSel_moduleLabels	WGCNA Module labels for corrected survival genes shaping disruptive selection (λ>0.2, n = 1,652)
##CS_DSD	distributional selection differential (DSD) for corrected survival
##CS_dD	directional component of DSD for corrected survival
##CS_dN	non-directional component of DSD for corrected survival
##US_DSD	distributional selection differential (DSD) for uncorrected survival
##US_dD	directional component of DSD for uncorrected survival
##US_dN	non-directional component of DSD for uncorrected survival
##CS_LSD_LSD_coef	Linear selection differentials (LSD) for corrected survival model coefficent
##CS_LSD_StdErr	Linear selection differentials for corrected survival standar error of model coefficent
##CS_LSD_Pr	Linear selection differentials for corrected survival raw P (not adjusted for DF) for coef / StdErr
##CS_LSD_t	Linear selection differentials for corrected survival coef / StdErr
##CS_LSD_P	Linear selection differentials for corrected survival model DF-adjusted P for t
##CS_LSD_Lin.StdCoef	Linear selection differentials for corrected survival linerarised coefficent based on the average gradient method by Janzen & Stern 1998
##US_LSD_coef	Linear selection differentials (LSD) for uncorrected survival model coefficent
##US_LSD_StdErr	Linear selection differentials for uncorrected survival standar error of model coefficent
##US_LSD_Pr	Linear selection differentials for uncorrected survival raw P (not adjusted for DF) for coef / StdErr
##US_LSD_t	Linear selection differentials for uncorrected survival coef / StdErr
##US_LSD_P	Linear selection differentials for uncorrected survival model DF-adjusted P for t
##US_LSD_Lin.StdCoef	Linear selection differentials for uncorrected survival linerarised coefficent based on the average gradient method by Janzen & Stern 1998
##CS_QSD_coef	Quadratic selection differentials (QSD) for corrected survival model coefficent
##CS_QSD_StdErr	Quadratic selection differentials for corrected survival standar error of model coefficent
##CS_QSD_Pr	Quadratic selection differentials for corrected survival raw P (not adjusted for DF) for coef / StdErr
##CS_QSD_coef.quad	Quadratic selection differentials for corrected survival quadratic selection coefficent (2*coef for quadratic terms, except for the intercept)
##CS_QSD_StdErr.quad	Quadratic selection differentials for corrected survival quadratic selection coefficent standard error (2*StdErr for quadratic terms, except for the intercept)
##CS_QSD_t	Quadratic selection differentials for corrected survival coef / StdErr
##CS_QSD_P	Quadratic selection differentials for corrected survival model DF-adjusted P for t
##CS_QSD_Lin.StdCoef	Quadratic selection differentials for corrected survival linerarised coefficent based on the average gradient method by Janzen & Stern 1998
##US_QSD_coef	Quadratic selection differentials for uncorrected survival model coefficent
##US_QSD_StdErr	Quadratic selection differentials for uncorrected survival standar error of model coefficent
##US_QSD_Pr	Quadratic selection differentials for uncorrected survival raw P (not adjusted for DF) for coef / StdErr
##US_QSD_coef.quad	Quadratic selection differentials for uncorrected survival quadratic selection coefficent (2*coef for quadratic terms, except for the intercept)
##US_QSD_StdErr.quad	Quadratic selection differentials for uncorrected survival quadratic selection coefficent standard error (2*StdErr for quadratic terms, except for the intercept)
##US_QSD_t	Quadratic selection differentials for uncorrected survival coef / StdErr
##US_QSD_P	Quadratic selection differentials for uncorrected survival model DF-adjusted P for t
##US_QSD_Lin.StdCoef	Quadratic selection differentials for uncorrected survival linerarised coefficent based on the average gradient method by Janzen & Stern 1998
##beta	Reconstructed linear selection gradients (Î²) on each of the 416 DE genes using a multiple regression framework
##beta_se	Standard error for the reconstructed linear selection gradients
##beta_t.statistic	t test statistic for the reconstructed linear selection gradients
##beta_pval	P value for the reconstructed linear selection gradients
##beta_FDR	FDR for the reconstructed linear selection gradients
##beta_lengthAdded	Reconstructed linear selection gradients (Î²) on each of the 416 DE genes and fork length
##beta_se_lengthAdded	Standard error for the reconstructed linear selection gradients including fork length
##beta_t.statistic_lengthAdded	t test statistic for the reconstructed linear selection gradients including fork length
##beta_pval_lengthAdded	P value for the reconstructed linear selection gradients including fork length
##beta_FDR_lengthAdded	FDR for the reconstructed linear selection gradients including fork length
#geneName	Chromosome	Start	End	SalmonENTREZID	SalmonDescription	ENTREZID	Organism	Symbol	Description	PL_coef	PL_se	PL_t.statistic	PL_p.value	PL_FDR	CS_baseMean	CS_log2FoldChange	CS_lfcSE	CS_stat	CS_pvalue	CS_padj	US_baseMean	US_log2FoldChange	US_lfcSE	US_stat	US_pvalue	US_padj	CS_moduleColors	CS_moduleLabels	US_moduleColors	US_moduleLabels	QSel_moduleColors	QSel_moduleLabels	CS_DSD	CS_dD	CS_dN	US_DSD	US_dD	US_dN	CS_LSD_LSD_coef	CS_LSD_StdErr	CS_LSD_Pr	CS_LSD_t	CS_LSD_P	CS_LSD_Lin.StdCoef	US_LSD_coef	US_LSD_StdErr	US_LSD_Pr	US_LSD_t	US_LSD_P
afap1	NC_027306.1	8615323	8747638	106608568	actin filament associated protein 1	60312	human	AFAP1	actin filament associated protein 1	0.102666	0.232926	0.440766	0.660255	0.726001	29.7508	-0.189936	0.0726767	-2.61344	0.00896362	0.438467	29.7508	-0.149056	0.0731722	-2.03706	0.0416443	0.99998	brown	3	grey	0	NA	NA	0.146772	0.124839	0.0219325	0.129447	0.102067	0.0273803	-0.272994	0.134017	0.0416487	-2.03701	0.0427649	-0.125	-0.197765	0.131914	0.133823	-1.4992	0.135159
anapc15	NC_027308.1	131000000	131000000	106613224	anaphase promoting complex subunit 15	25906	human	ANAPC15	anaphase promoting complex subunit 15	-0.177379	0.180948	-0.980278	0.32912	0.591638	22.6023	-0.246131	0.0910903	-2.70206	0.00689114	0.428031	22.6023	-0.191727	0.0917027	-2.09075	0.0365508	0.99998	red	6	blue	2	NA	NA	0.130273	0.129134	0.00113925	0.119508	0.110664	0.00884312	-0.283087	0.13435	0.0351107	-2.10708	0.0361663	-0.13	-0.214385	0.131958	0.10424	-1.62464	0.105575
apoc1	NC_027304.1	67849628	67851730	100196333	Apolipoprotein C-I	341	human	APOC1	apolipoprotein C1	0.321847	0.177829	1.80987	0.0730717	0.35853	217.363	-0.264812	0.10268	-2.57901	0.00990847	0.448232	217.363	-0.268835	0.102608	-2.62002	0.00879253	0.99998	black	7	grey	0	NA	NA	0.12064	0.12064	0	0.120913	0.119272	0.00164167	-0.262335	0.133311	0.0490865	-1.96784	0.0502575	-0.12	-0.233053	0.133348	0.0805153	-1.7477	0.0818158
arhgap31	NC_027310.1	78732370	78744162	106563609	Rho GTPase activating protein 31	57514	human	ARHGAP31	Rho GTPase activating protein 31	-0.2157	0.240179	-0.898078	0.371123	0.614635	20.9695	-0.181168	0.0630667	-2.87264	0.00407052	0.35598	20.9695	-0.139705	0.0636745	-2.19404	0.0282323	0.99998	turquoise	1	grey	0	NA	NA	0.152474	0.148031	0.00444317	0.136731	0.130401	0.00632958	-0.327134	0.136046	0.0161912	-2.40458	0.0169626	-0.149	-0.254291	0.133233	0.056311	-1.90862	0.0575243
arrdc4	NC_027309.1	81871233	81878849	106560800	arrestin domain containing 4	91947	human	ARRDC4	arrestin domain containing 4	-0.127152	0.250479	-0.507636	0.612734	0.713417	31.5167	-0.179822	0.059754	-3.00938	0.00261784	0.345545	31.5167	-0.118572	0.0604891	-1.96022	0.0499697	0.99998	turquoise	1	grey	0	NA	NA	0.194962	0.186635	0.00832721	0.171022	0.154192	0.0168309	-0.422972	0.140658	0.00263752	-3.0071	0.00292288	-0.189	-0.302233	0.134431	0.0245615	-2.24823	0.0254852
atad2b	NC_027305.1	68654904	68788416	106608046	ATPase family, AAA domain containing 2B	54454	human	ATAD2B	ATPase family, AAA domain containing 2B	-0.0649299	0.502536	-0.129204	0.897434	0.782513	66.7324	0.133677	0.0361604	3.69678	0.000218351	0.215076	66.7324	0.114736	0.0363567	3.15585	0.00160033	0.99998	blue	2	grey	0	NA	NA	0.231063	0.231063	-2.77556e-17	0.226294	0.225571	0.000723164	0.533907	0.14546	0.000242103	3.67047	0.000299382	0.234	0.460659	0.14219	0.00119635	3.23975	0.00136862
atxn7l3	NC_027305.1	24325556	24333923	106606863	ataxin 7 like 3	56970	human	ATXN7L3	ataxin 7 like 3	-0.05041	0.249282	-0.202221	0.840121	0.770713	14.0502	0.1828	0.063071	2.89832	0.00375164	0.34759	14.0502	0.135352	0.0634298	2.13389	0.0328518	0.99998	blue	2	turquoise	1	NA	NA	0.183407	0.182938	0.000469634	0.165827	0.165496	0.000330439	0.406039	0.137465	0.00313913	2.95377	0.00345655	0.182	0.327053	0.135615	0.0158814	2.41163	0.0166461
batf3	NC_027305.1	59618098	59619481	100196581	basic leucine zipper transcription factor, ATF-like 3	55509	human	BATF3	basic leucine zipper ATF-like transcription factor 3	0.312492	0.180434	1.73189	0.0861223	0.378079	74.6897	0.261668	0.0885953	2.95352	0.00314171	0.346127	74.6897	0.196327	0.0891682	2.20176	0.0276819	0.99998	green	5	turquoise	1	NA	NA	0.130934	0.130934	0	0.10441	0.103891	0.00051859	0.288689	0.135419	0.033022	2.13182	0.0340554	0.132	0.201373	0.132084	0.127364	1.52458	0.128703
bccip	NW_012350921.1	7688	13136	100195287	BRCA2 and CDKN1A interacting protein	56647	human	BCCIP	BRCA2 and CDKN1A interacting protein	-0.251257	0.35123	-0.715362	0.475915	0.661085	56.2601	0.168188	0.0450306	3.73496	0.000187744	0.206684	56.2601	0.109839	0.0456574	2.40573	0.0161402	0.99998	grey	0	grey	0	NA	NA	0.216348	0.216285	6.24472e-05	0.157582	0.154894	0.00268808	0.497523	0.144492	0.000574737	3.44326	0.000679868	0.22	0.306374	0.135867	0.0241365	2.25495	0.0250538
birc5	NC_027300.1	76644632	76649344	106610005	baculoviral IAP repeat containing 5	332	human	BIRC5	baculoviral IAP repeat containing 5	0.696308	0.218077	3.19295	0.001841	0.106243	128.652	-0.195797	0.0715515	-2.73644	0.00621072	0.407837	128.652	-0.17595	0.0717358	-2.45275	0.0141767	0.99998	red	6	blue	2	NA	NA	0.157857	0.153907	0.00395019	0.161828	0.158497	0.00333054	-0.340716	0.136302	0.0124293	-2.49972	0.0131095	-0.155	-0.310879	0.134456	0.0207708	-2.31212	0.0216325
cbl	NC_027308.1	98760250	98794333	106612473	Cbl proto-oncogene	867	human	CBL	Cbl proto-oncogene	0.103065	0.230402	0.447327	0.655527	0.72551	63.7783	0.189006	0.0680983	2.7755	0.00551177	0.393129	63.7783	0.0763257	0.0688786	1.10812	0.267811	0.99998	yellow	4	NA	NA	NA	NA	0.134124	0.122786	0.0113382	0.0945651	0.0521484	0.0424168	0.268522	0.13414	0.0453054	2.00181	0.0464501	0.123	0.100399	0.130619	0.442105	0.768644	0.442873
cd226	NC_027318.1	12272166	12285618	100194885	CD226 molecule	10666	human	CD226	CD226 molecule	0.208618	0.162166	1.28645	0.201013	0.506071	11.7762	0.302593	0.0981267	3.0837	0.00204443	0.343511	11.7762	0.224338	0.0986833	2.27331	0.0230074	0.99998	green	5	turquoise	1	NA	NA	0.195351	0.195109	0.000242265	0.161104	0.161104	1.94289e-16	0.440235	0.14111	0.00180977	3.1198	0.00203505	0.196	0.321493	0.137376	0.019271	2.34025	0.0201052
cdk6	NC_027313.1	77041267	77042075	100286677	cyclin dependent kinase 6	1021	human	CDK6	cyclin dependent kinase 6	0.276771	0.155761	1.7769	0.0783746	0.367209	28.9904	0.255821	0.0949981	2.69291	0.00708318	0.428031	28.9904	0.194635	0.0954602	2.03891	0.0414591	0.99998	blue	2	turquoise	1	NA	NA	0.135221	0.134836	0.000385365	0.120224	0.111295	0.00892979	0.294557	0.134034	0.027976	2.19762	0.0289482	0.135	0.216258	0.132381	0.102341	1.63361	0.103675
cdk9	NC_027300.1	147000000	147000000	100194736	cyclin dependent kinase 9	1025	human	CDK9	cyclin dependent kinase 9	-0.00930601	0.270126	-0.0344506	0.972581	0.794662	29.7309	0.159755	0.055985	2.85352	0.00432376	0.361246	29.7309	0.093878	0.0564931	1.66176	0.0965607	0.99998	black	7	NA	NA	NA	NA	0.165489	0.158495	0.00699355	0.0980904	0.0867435	0.0113469	0.350177	0.136288	0.0101879	2.56939	0.0108036	0.159	0.16789	0.131619	0.202105	1.27558	0.203359
cdkal	NW_012365150.1	727	1645	100380393	CDK5 regulatory subunit-associated protein 1-like 1	54901	human	CDKAL1	CDK5 regulatory subunit associated protein 1 like 1	-0.22674	0.275193	-0.82393	0.411779	0.633301	24.7331	-0.158163	0.0522451	-3.02733	0.00246724	0.345545	24.7331	-0.158229	0.0523391	-3.02316	0.00250154	0.99998	grey	0	grey	0	NA	NA	0.182351	0.182351	0	0.205169	0.205009	0.000159655	-0.409248	0.138965	0.00322994	-2.94496	0.00355288	-0.184	-0.408555	0.137681	0.00300325	-2.96741	0.00331224
cenph	NC_027319.1	29199105	29202894	100286532	centromere protein H	64946	human	CENPH	centromere protein H	0.544867	0.194384	2.80304	0.00599351	0.157317	21.4099	-0.242238	0.0803954	-3.01308	0.00258608	0.345545	21.4099	-0.206682	0.080925	-2.55399	0.0106496	0.99998	red	6	blue	2	NA	NA	0.143817	0.112304	0.031513	0.149082	0.107068	0.0420138	-0.246885	0.134714	0.0668525	-1.83266	0.0681124	-0.113	-0.207912	0.132483	0.116566	-1.56935	0.117905
cenpn	NC_027325.1	23877924	23881415	100195990	centromere protein N	55839	human	CENPN	centromere protein N	0.417828	0.153581	2.72057	0.00758706	0.171119	12.9821	-0.274795	0.0912155	-3.0126	0.00259024	0.345545	12.9821	-0.254451	0.0916653	-2.77588	0.00550533	0.99998	red	6	blue	2	NA	NA	0.166856	0.166856	-2.77556e-17	0.196172	0.195985	0.000186504	-0.374359	0.13879	0.00699037	-2.6973	0.00749463	-0.169	-0.39122	0.138087	0.00460935	-2.83314	0.00500804
cep164	NC_027308.1	105000000	105000000	106612635	centrosomal protein 164	22897	human	CEP164	centrosomal protein 164	-0.0433685	0.258931	-0.167491	0.867294	0.77688	22.1318	-0.146698	0.0546318	-2.68521	0.00724852	0.428031	22.1318	-0.119529	0.0549455	-2.17542	0.0295988	0.99998	grey	0	grey	0	NA	NA	0.17311	0.17311	-2.77556e-17	0.151475	0.150139	0.00133565	-0.394973	0.141877	0.00537061	-2.78392	0.00580589	-0.178	-0.295785	0.135486	0.0290259	-2.18313	0.0300118
cnpy3	NC_027317.1	68410022	68414818	100286601	canopy homolog 3	10695	human	CNPY3	canopy FGF signaling regulator 3	0.283162	0.252829	1.11997	0.265186	0.550857	63.1735	0.165613	0.062902	2.63288	0.00846648	0.43074	63.1735	0.103534	0.0633262	1.63493	0.102065	0.99998	yellow	4	NA	NA	NA	NA	0.158881	0.155287	0.003594	0.110473	0.105054	0.00541843	0.34174	0.135309	0.0115493	2.52562	0.0122052	0.155	0.2034	0.131761	0.122661	1.5437	0.124
comd4	NC_027309.1	116000000	116000000	100195629	COMM domain-containing protein 4	54939	human	COMMD4	COMM domain containing 4	-0.161797	0.337121	-0.479937	0.632234	0.718888	36.9242	-0.137313	0.051849	-2.64832	0.00808917	0.42898	36.9242	-0.0786087	0.0523138	-1.50264	0.132933	0.99998	turquoise	1	NA	NA	NA	NA	0.158399	0.143815	0.0145839	0.108773	0.0808675	0.0279053	-0.3173	0.135676	0.0193526	-2.33867	0.0201883	-0.144	-0.156093	0.131188	0.234107	-1.18985	0.235302
cryl1	NC_027324.1	31023030	31056573	100195418	crystallin lambda 1	51084	human	CRYL1	crystallin lambda 1	-0.218678	0.160158	-1.36539	0.174941	0.483181	25.2479	-0.251569	0.0891369	-2.82227	0.00476844	0.376419	25.2479	-0.168039	0.0899053	-1.86907	0.0616136	0.99998	turquoise	1	NA	NA	NA	NA	0.200054	0.198114	0.00193994	0.164242	0.15566	0.00858208	-0.452566	0.142036	0.00144113	-3.18628	0.00163569	-0.202	-0.305074	0.134433	0.0232477	-2.26934	0.024151
dapl1	NC_027320.1	14416063	14421313	100196074	death associated protein like 1	92196	human	DAPL1	death associated protein like 1	-0.148808	0.272067	-0.546954	0.585528	0.705206	450.801	0.167219	0.0577501	2.89556	0.00378477	0.34759	450.801	0.113949	0.0582345	1.95673	0.0503794	0.99998	yellow	4	turquoise	1	NA	NA	0.151186	0.142562	0.00862359	0.132674	0.117297	0.0153767	0.312404	0.134568	0.0202581	2.32153	0.0211106	0.142	0.228031	0.132494	0.0852396	1.72106	0.0865502
dhx8	NC_027318.1	50060155	50071359	100195660	DEAH (Asp-Glu-Ala-His) box polypeptide 8	1659	human	DHX8	DEAH-box helicase 8	0.0675887	0.345258	0.195763	0.84516	0.771969	79.415	0.1547	0.0479579	3.22574	0.00125646	0.290305	79.415	0.117604	0.0481989	2.43997	0.0146885	0.99998	black	7	turquoise	1	NA	NA	0.163464	0.163275	0.000188464	0.140533	0.136143	0.00438985	0.360601	0.136062	0.00804275	2.65027	0.00858674	0.163	0.265642	0.133261	0.0462177	1.9934	0.047369
dlg1	NC_027309.1	48052435	48347163	106560582	discs large MAGUK scaffold protein 1	1739	human	DLG1	discs large MAGUK scaffold protein 1	-0.287932	0.240817	-1.19565	0.234429	0.528248	54.7752	0.180074	0.0675788	2.66465	0.00770677	0.428031	54.7752	0.0767718	0.0683231	1.12366	0.261158	0.99998	blue	2	NA	NA	NA	NA	0.13713	0.136354	0.000775279	0.0856118	0.0728347	0.0127771	0.298357	0.134203	0.0262039	2.22318	0.0271518	0.136	0.140429	0.130913	0.283412	1.07269	0.284508
dna2	NC_027300.1	94322829	94346477	106612394	DNA replication helicase/nuclease 2	1763	human	DNA2	DNA replication helicase/nuclease 2	0.0832724	0.216361	0.384877	0.701078	0.736683	16.9547	-0.197988	0.0716995	-2.76136	0.00575613	0.398985	16.9547	-0.120441	0.0725525	-1.66006	0.0969031	0.99998	red	6	NA	NA	NA	NA	0.14132	0.138145	0.00317429	0.123375	0.101474	0.0219014	-0.3049	0.135621	0.0245651	-2.24817	0.0254889	-0.139	-0.196434	0.131827	0.136199	-1.4901	0.137534
dnjc1	NC_027313.1	5040847	5048537	100194791	DnaJ homolog subfamily C member 1	64215	human	DNAJC1	DnaJ heat shock protein family (Hsp40) member C1	0.337335	0.421686	0.799968	0.425469	0.639298	51.6484	0.140415	0.0445973	3.14851	0.00164105	0.31339	51.6484	0.0675794	0.0452115	1.49474	0.134982	0.99998	black	7	NA	NA	NA	NA	0.193044	0.193044	-2.77556e-17	0.119195	0.106204	0.0129912	0.440092	0.142206	0.00196977	3.09475	0.00220752	0.197	0.206502	0.13263	0.119475	1.55698	0.120815
dpp7	NC_027323.1	26295211	26302654	106585425	dipeptidyl peptidase 7	29952	human	DPP7	dipeptidyl peptidase 7	-0.149498	0.319003	-0.468643	0.640261	0.721428	30.1964	-0.161165	0.051062	-3.15626	0.00159808	0.31339	30.1964	-0.150723	0.0512117	-2.94313	0.00324911	0.99998	turquoise	1	grey	0	NA	NA	0.183455	0.183223	0.000232152	0.187699	0.185689	0.00201052	-0.408292	0.137756	0.00303791	-2.96388	0.00334908	-0.183	-0.366608	0.13572	0.00690885	-2.70121	0.00740988
dus2	NC_027309.1	102000000	102000000	106561520	dihydrouridine synthase 2	54920	human	DUS2	dihydrouridine synthase 2	0.0344852	0.359789	0.0958486	0.923817	0.786423	47.0062	0.145258	0.0415188	3.49862	0.000467676	0.283935	47.0062	0.103711	0.041933	2.47325	0.0133891	0.99998	blue	2	turquoise	1	NA	NA	0.206414	0.191755	0.0146586	0.163414	0.144749	0.0186649	0.432157	0.140177	0.00204973	3.08293	0.00229353	0.193	0.284826	0.134812	0.0346204	2.11277	0.035671
eif5	NC_027300.1	28200243	28207290	106599481	eukaryotic translation initiation factor 5	1983	human	EIF5	eukaryotic translation initiation factor 5	0.128063	0.26463	0.483931	0.629406	0.717635	170.402	0.208498	0.0617353	3.37729	0.000732027	0.290305	170.402	0.114086	0.0626338	1.82148	0.0685342	0.99998	black	7	NA	NA	NA	NA	0.162916	0.162888	2.77774e-05	0.109122	0.0888797	0.020242	0.363469	0.137707	0.00830452	2.63943	0.00885788	0.164	0.171668	0.131371	0.191301	1.30674	0.192573
f110a	NC_027312.1	40985084	40988687	100194871	FAM110A	83541	human	FAM110A	family with sequence similarity 110 member A	-0.405741	0.321035	-1.26385	0.20898	0.511708	273.706	0.152154	0.052489	2.89878	0.00374619	0.34759	273.706	0.0837424	0.053071	1.57793	0.114581	0.99998	brown	3	NA	NA	NA	NA	0.143777	0.143777	0	0.0971684	0.0971684	2.498e-16	0.316192	0.13512	0.0192796	2.34008	0.020114	0.144	0.187994	0.131631	0.153237	1.42819	0.154559
fam63b	NC_027310.1	19960806	19986647	106562203	MINDY lysine 48 deubiquitinase 2	54629	human	MINDY2	MINDY lysine 48 deubiquitinase 2	0.320989	0.220701	1.45441	0.148708	0.454601	25.7791	0.223236	0.0779222	2.86486	0.00417199	0.357387	25.7791	0.118003	0.0785711	1.50187	0.133131	0.99998	blue	2	NA	NA	NA	NA	0.143381	0.142394	0.000987141	0.119735	0.113622	0.00611359	0.313778	0.13559	0.0206587	2.31417	0.0215184	0.143	0.221047	0.132694	0.0957466	1.66583	0.0970734
galt2	NC_027300.1	81779069	81915951	100380404	Polypeptide N-acetylgalactosaminyltransferase 2	2590	human	GALNT2	polypeptide N-acetylgalactosaminyltransferase 2	-0.346383	0.538431	-0.643319	0.521369	0.680177	89.7483	0.0817961	0.0313598	2.60831	0.00909902	0.438507	89.7483	0.057214	0.0315553	1.81314	0.0698109	0.99998	brown	3	NA	NA	NA	NA	0.164133	0.152997	0.0111355	0.137696	0.127156	0.0105399	0.334578	0.134331	0.012749	2.4907	0.0134378	0.152	0.247563	0.132733	0.0621643	1.86512	0.0634053
gars	NC_027318.1	82830969	82855932	106579773	glycyl-tRNA synthetase	2617	human	GARS	glycyl-tRNA synthetase	0.0791724	0.153173	0.516882	0.606286	0.712154	21.5602	0.279003	0.097695	2.85586	0.00429203	0.361246	21.5602	0.162723	0.0985888	1.65052	0.0988359	0.99998	blue	2	NA	NA	NA	NA	0.142526	0.129354	0.0131728	0.110436	0.0930973	0.0173389	0.283517	0.134702	0.0353121	2.10476	0.0363698	0.13	0.18075	0.132186	0.171502	1.36739	0.172803
gnao1	NC_027315.1	30964645	31125367	106573727	G protein subunit alpha o1	2775	human	GNAO1	G protein subunit alpha o1	-0.132049	0.273361	-0.483056	0.630025	0.717826	26.8409	0.166723	0.0529178	3.15061	0.0016293	0.31339	26.8409	0.114047	0.0532097	2.14334	0.0320855	0.99998	brown	3	turquoise	1	turquoise	1	0.199527	0.189359	0.0101678	0.17092	0.145643	0.0252766	0.425864	0.139913	0.0023363	3.04378	0.00260097	0.19	0.286587	0.134858	0.0335775	2.12511	0.0346169
gpr171	NC_027319.1	42517801	42523882	106580662	G protein-coupled receptor 171	29909	human	GPR171	G protein-coupled receptor 171	0.220256	0.209845	1.04961	0.296219	0.571307	41.5046	0.221155	0.0721793	3.06397	0.00218423	0.343511	41.5046	0.127275	0.0729265	1.74526	0.0809405	0.99998	yellow	4	NA	NA	NA	NA	0.155991	0.149369	0.00662212	0.0981116	0.0878728	0.0102389	0.328606	0.135207	0.0150827	2.43039	0.0158292	0.149	0.169696	0.131256	0.196059	1.29286	0.197324
hexb	NC_027310.1	51610205	51621153	100196605	Beta-hexosaminidase beta chain	3074	human	HEXB	hexosaminidase subunit beta	0.519293	0.296524	1.75127	0.0827126	0.375023	301.462	0.184715	0.057108	3.23449	0.00121861	0.290305	301.462	0.0613251	0.058113	1.05527	0.2913	0.99998	yellow	4	NA	NA	NA	NA	0.162174	0.162174	-2.77556e-17	0.0859541	0.0755806	0.0103735	0.365255	0.139544	0.00885779	2.61749	0.00943035	0.165	0.145961	0.131323	0.266369	1.11146	0.2675
hsd3b7	NC_027302.1	74793448	74802000	106601564	hydroxy-delta-5-steroid dehydrogenase, 3 beta- and steroid delta-isomerase 7	80270	human	HSD3B7	hydroxy-delta-5-steroid dehydrogenase, 3 beta- and steroid delta-isomerase 7	0.221834	0.170532	1.30084	0.196058	0.502211	22.8471	-0.223313	0.0859479	-2.59824	0.00937036	0.445491	22.8471	-0.184597	0.0864455	-2.13542	0.0327269	0.99998	grey	0	blue	2	NA	NA	0.147641	0.144542	0.00309969	0.151368	0.146848	0.00452029	-0.318436	0.135259	0.0185595	-2.35426	0.01938	-0.145	-0.286595	0.133455	0.0317538	-2.1475	0.0327728
i2c3	NC_027326.1	5066299	5117841	100380831	Eukaryotic translation initiation factor 2C 3	192669	human	AGO3	argonaute 3, RISC catalytic component	0.30063	0.264358	1.13721	0.257945	0.545956	37.8517	0.169235	0.0632507	2.67562	0.00745911	0.428031	37.8517	0.093666	0.0637287	1.46976	0.141627	0.99998	blue	2	NA	NA	NA	NA	0.162537	0.162537	-2.77556e-17	0.101479	0.10102	0.000459405	0.359911	0.136868	0.00854775	2.62963	0.00910966	0.163	0.196303	0.132362	0.138053	1.48308	0.139387
ifi44	NC_027313.1	62942466	62979178	100195371	Interferon-induced protein 44	10561	human	IFI44	interferon induced protein 44	0.302169	0.159537	1.89403	0.0608714	0.336625	20.42	0.316949	0.0981312	3.22985	0.00123857	0.290305	20.42	0.205549	0.09907	2.07479	0.0380062	0.99998	green	5	turquoise	1	NA	NA	0.177474	0.177474	-2.77556e-17	0.125664	0.125664	1.94289e-16	0.395022	0.137702	0.00412186	2.86868	0.00449535	0.178	0.244937	0.133028	0.0655853	1.84125	0.0668404
kiaa0040	NC_027302.1	22315200	22318350	106599613	KIAA0040 ortholog	9674	human	KIAA0040	KIAA0040	-0.0545463	0.131085	-0.416115	0.678144	0.729984	13.3675	0.288792	0.106972	2.69969	0.00694038	0.428031	13.3675	0.0877927	0.108315	0.810535	0.417633	0.99998	yellow	4	NA	NA	NA	NA	0.133143	0.127301	0.00584168	0.0630353	0.048466	0.0145693	0.277493	0.13387	0.0381855	2.07286	0.0392713	0.127	0.0933896	0.130709	0.474929	0.714483	0.475635
kmt2d	NC_027312.1	34841682	34884258	106567046	lysine methyltransferase 2D	8085	human	KMT2D	lysine methyltransferase 2D	0.0797027	0.366503	0.217468	0.82825	0.768119	111.128	0.149724	0.0460822	3.24907	0.00115782	0.290305	111.128	0.0649378	0.0467861	1.38797	0.165145	0.99998	brown	3	NA	NA	NA	NA	0.152283	0.152283	-2.77556e-17	0.0689266	0.0619894	0.00693718	0.340824	0.138205	0.0136601	2.46608	0.0143723	0.155	0.119412	0.130825	0.361366	0.912764	0.362298
lasp1	NC_027318.1	58270143	58306910	100195513	LIM and SH3 protein 1	3927	human	LASP1	LIM and SH3 protein 1	-0.367462	0.207908	-1.76742	0.0799558	0.369616	62.6637	-0.195356	0.0703382	-2.77737	0.00547999	0.392943	62.6637	-0.10305	0.0711632	-1.44807	0.147596	0.99998	turquoise	1	NA	NA	NA	NA	0.174533	0.172162	0.00237106	0.10077	0.0975399	0.00323005	-0.386903	0.139025	0.00538644	-2.78297	0.00582246	-0.174	-0.188704	0.131729	0.151995	-1.43252	0.153318
LOC100136352	NC_027302.1	92389729	92396132	100136352	beta actin	60	human	ACTB	actin beta	-0.63449	0.331694	-1.91288	0.0583881	0.331652	30438.2	0.155253	0.0602453	2.57701	0.0099659	0.448232	30438.2	0.0440249	0.0609416	0.722412	0.470041	0.99998	brown	3	NA	NA	NA	NA	0.150645	0.148362	0.00228378	0.0997469	0.0989292	0.00081777	0.328926	0.136765	0.0161704	2.40505	0.0169415	0.15	0.192047	0.132262	0.146496	1.45202	0.147824
LOC100169854	NC_027304.1	49748907	49754708	100169854	CD4-2B-like protein	920	human	CD4	CD4 molecule	0.117804	0.157677	0.74712	0.456599	0.654454	53.5837	0.389927	0.103369	3.7722	0.000161817	0.206684	53.5837	0.180278	0.105249	1.71286	0.0867377	0.99998	yellow	4	NA	NA	NA	NA	0.184826	0.182455	0.00237155	0.113684	0.106209	0.00747506	0.409381	0.139044	0.00323737	2.94425	0.00356076	0.184	0.205963	0.132117	0.119009	1.55894	0.120349
LOC100194692	NC_027308.1	11551560	11555537	100194692	Krueppel-like factor 11	8462	human	KLF11	Kruppel like factor 11	-0.075624	0.182314	-0.414802	0.679102	0.730244	17.2362	-0.239244	0.0900204	-2.65766	0.00786849	0.428078	17.2362	-0.175142	0.0907095	-1.9308	0.0535072	0.99998	turquoise	1	NA	NA	NA	NA	0.127785	0.122417	0.00536739	0.11213	0.105373	0.0067564	-0.269413	0.135018	0.0460001	-1.99539	0.0471499	-0.124	-0.204269	0.132139	0.122138	-1.54586	0.123478
LOC100195900	NC_027321.1	17620644	17633590	100195900	protein kinase C delta type	5580	human	PRKCD	protein kinase C delta	-0.252271	0.130319	-1.93579	0.0554835	0.325794	11.8977	0.304996	0.11464	2.66046	0.00780348	0.428031	11.8977	0.164046	0.115417	1.42134	0.155219	0.99998	yellow	4	NA	NA	NA	NA	0.164061	0.164061	-2.77556e-17	0.107355	0.105285	0.00207052	0.363684	0.137352	0.00810115	2.64782	0.00864726	0.164	0.205496	0.13311	0.122637	1.5438	0.123977
LOC100196669	NC_027313.1	61597014	61603498	100196669	S100 calcium binding protein V2-like	6284	human	S100A13	S100 calcium binding protein A13	0.176998	0.386105	0.458419	0.647564	0.72317	1658.17	-0.101513	0.0393796	-2.57781	0.00994296	0.448232	1658.17	-0.0461579	0.0397802	-1.16033	0.245916	0.99998	turquoise	1	NA	NA	red	6	0.174282	0.165271	0.00901158	0.0790593	0.0638861	0.0151733	-0.383007	0.144607	0.0080823	-2.64861	0.00862773	-0.173	-0.123278	0.131244	0.347577	-0.9393	0.348537
LOC100196685	NC_027325.1	18737349	18742549	100196685	BTB/POZ domain-containing protein 10	84280	human	BTBD10	BTB domain containing 10	0.014282	0.372672	0.0383233	0.9695	0.794609	201.444	0.126818	0.0447745	2.83236	0.00462054	0.371965	201.444	0.0785513	0.0451864	1.73838	0.0821434	0.99998	brown	3	NA	NA	turquoise	1	0.134871	0.125901	0.00897032	0.121427	0.0994291	0.0219984	0.276068	0.134443	0.0400328	2.05341	0.0411351	0.126	0.192478	0.131783	0.144134	1.46057	0.145464
LOC100380648	NC_027324.1	8520348	8544908	100380648	ATP-dependent RNA helicase DDX18	8886	human	DDX18	DEAD-box helicase 18	-0.342129	0.322257	-1.06167	0.290734	0.567575	376.489	0.218395	0.0548789	3.97959	6.90355e-05	0.184494	376.489	0.123345	0.0560052	2.20238	0.0276382	0.99998	blue	2	grey	0	NA	NA	0.216623	0.216623	-2.77556e-17	0.164152	0.157468	0.0066836	0.504038	0.146026	0.000557084	3.45169	0.000659982	0.222	0.310582	0.135613	0.0220093	2.29021	0.0228924
LOC100380663	NC_027311.1	16867043	16902000	100380663	myosin-11	4629	human	MYH11	myosin heavy chain 11	0.243915	0.318319	0.766258	0.445179	0.648851	93.7868	0.136665	0.0512629	2.66596	0.00767698	0.428031	93.7868	0.0565527	0.0518113	1.09151	0.275047	0.99998	yellow	4	NA	NA	NA	NA	0.146295	0.14232	0.00397482	0.0690908	0.0636357	0.00545501	0.312552	0.134892	0.0205005	2.31706	0.0213574	0.142	0.122563	0.130718	0.348441	0.937617	0.3494
LOC100380673	NC_027310.1	43279028	43283857	100380673	sorting nexin-1	6642	human	SNX1	sorting nexin 1	-0.746933	0.336891	-2.21714	0.0286893	0.265223	97.5993	-0.123099	0.0476371	-2.5841	0.00976335	0.448232	97.5993	-0.0705161	0.048011	-1.46875	0.141901	0.99998	turquoise	1	NA	NA	NA	NA	0.173763	0.173763	0	0.104202	0.0874234	0.0167783	-0.392936	0.14021	0.00507126	-2.80247	0.00549253	-0.177	-0.168885	0.13145	0.198868	-1.28478	0.200128
LOC100380709	NC_027308.1	31441974	31448244	100380709	pinin	5411	human	PNN	pinin, desmosome associated protein	0.145484	0.325728	0.446642	0.65602	0.72551	179.088	0.179579	0.0513719	3.49567	0.000472881	0.283935	179.088	0.0962474	0.0522235	1.84299	0.0653307	0.99998	blue	2	NA	NA	NA	NA	0.171077	0.171077	0	0.102243	0.101748	0.000495109	0.383908	0.13925	0.00583397	2.75697	0.0062901	0.173	0.197813	0.132543	0.135581	1.49245	0.136917
LOC100380736	NC_027302.1	35545109	35553837	100380736	protein arginine N-methyltransferase 5	10419	human	PRMT5	protein arginine methyltransferase 5	0.0911768	0.336678	0.270813	0.787047	0.759382	199.799	0.164126	0.0515942	3.18109	0.0014672	0.298464	199.799	0.0904699	0.052291	1.73012	0.0836084	0.99998	brown	3	NA	NA	NA	NA	0.176686	0.176173	0.000512539	0.114986	0.113872	0.00111359	0.391459	0.137317	0.00436128	2.85077	0.00474735	0.176	0.221194	0.132368	0.0947112	1.67105	0.0960367
LOC100380749	NC_027303.1	60922094	60951107	100380749	hypoxia up-regulated protein 1	10525	human	HYOU1	hypoxia up-regulated 1	-0.00361544	0.281031	-0.0128649	0.989759	0.797821	43.2338	0.157268	0.0585827	2.68455	0.00726285	0.428031	43.2338	0.0946516	0.0590273	1.60352	0.108819	0.99998	brown	3	NA	NA	NA	NA	0.156555	0.154905	0.00165029	0.126101	0.116818	0.00928351	0.344282	0.137715	0.0124206	2.49996	0.0131006	0.156	0.229076	0.134062	0.0874994	1.70874	0.0888141
LOC100380752	NC_027315.1	40675412	40795842	100380752	unconventional myosin-IXb	4650	human	MYO9B	myosin IXB	0.204873	0.435038	0.470932	0.638631	0.720998	191.447	0.101249	0.0375904	2.69347	0.00707121	0.428031	191.447	0.0624201	0.0378729	1.64815	0.0993222	0.99998	blue	2	NA	NA	NA	NA	0.131145	0.12823	0.00291557	0.107809	0.0904739	0.0173349	0.284165	0.136382	0.0371971	2.08359	0.0382735	0.13	0.175284	0.131984	0.184156	1.32807	0.185439
LOC100380771	NC_027304.1	73585518	73601344	100380771	tax1-binding protein 1 homolog B	8887	human	TAX1BP1	Tax1 binding protein 1	-0.25482	0.185435	-1.37418	0.172206	0.481133	32.1391	0.215681	0.0818219	2.63598	0.00838936	0.42898	32.1391	0.0921275	0.0826637	1.11449	0.265071	0.99998	blue	2	NA	NA	turquoise	1	0.146772	0.106363	0.0404098	0.109345	0.0396472	0.069698	0.231401	0.133187	0.0823154	1.73741	0.08362	0.107	0.0762623	0.130428	0.558743	0.584709	0.559302
LOC106560581	NC_027309.1	47970254	47974760	106560581	prothymosin alpha-A-like	335707	zebrafish	ptmaa	prothymosin alpha a	-0.0958955	0.272587	-0.351798	0.725669	0.745117	9563.69	0.15683	0.0587088	2.67133	0.00755523	0.428031	9563.69	0.0739616	0.0593218	1.24679	0.212476	0.99998	brown	3	NA	NA	turquoise	1	0.134813	0.086416	0.0483974	0.0912975	0.04214	0.0491575	0.187585	0.132452	0.156701	1.41625	0.15802	0.087	0.0809674	0.130284	0.534291	0.62147	0.534891
LOC106560766	NC_027309.1	63553252	63626209	106560766	PHD finger protein 21A-like	51317	human	PHF21A	PHD finger protein 21A	0.345342	0.45812	0.753823	0.452581	0.652774	110.869	0.111436	0.0354602	3.14256	0.00167478	0.3166	110.869	0.0728903	0.0358033	2.03586	0.0417648	0.99998	yellow	4	turquoise	1	NA	NA	0.180928	0.180877	5.12265e-05	0.136024	0.13184	0.00418379	0.405853	0.13896	0.00349316	2.92064	0.0038317	0.182	0.25689	0.133112	0.0536218	1.92988	0.0548204
LOC106560839	NC_027309.1	79735098	79866077	106560839	breast cancer anti-estrogen resistance protein 1-like	9564	human	BCAR1	BCAR1, Cas family scaffolding protein	-0.221638	0.26177	-0.846689	0.399023	0.628443	22.0263	-0.194827	0.0633144	-3.07714	0.00208995	0.343511	22.0263	-0.104062	0.0643042	-1.61828	0.105602	0.99998	turquoise	1	NA	NA	NA	NA	0.163107	0.162257	0.000849463	0.0836	0.0664313	0.0171687	-0.358155	0.13588	0.00839361	-2.63581	0.00895012	-0.162	-0.12793	0.130698	0.32767	-0.978818	0.328672
LOC106560994	NC_027309.1	72079251	72128982	106560994	protein MON2 homolog	23041	human	MON2	MON2 homolog, regulator of endosome-to-Golgi trafficking	-0.162757	0.320869	-0.507238	0.613012	0.713417	118.145	0.140594	0.0517669	2.7159	0.00660962	0.425082	118.145	0.0928966	0.0521746	1.78049	0.0749951	0.99998	black	7	NA	NA	NA	NA	0.12855	0.120379	0.00817109	0.109786	0.077037	0.032749	0.263216	0.133881	0.0492935	1.96604	0.0504658	0.121	0.148495	0.130933	0.256742	1.13412	0.257893
LOC106561200	NC_027309.1	84989838	85010924	106561200	protein FAM107B-like	83641	human	FAM107B	family with sequence similarity 107 member B	-0.367994	0.273144	-1.34725	0.180694	0.488069	35.963	-0.273232	0.0604126	-4.52277	6.10356e-06	0.057114	35.963	-0.213532	0.0614862	-3.47284	0.000514982	0.99998	turquoise	1	grey	0	NA	NA	0.255963	0.255963	0	0.217022	0.217022	-1.94289e-16	-0.597314	0.147148	4.92267e-05	-4.05927	6.69784e-05	-0.258	-0.435563	0.139032	0.00173136	-3.13282	0.00195035
LOC106561277	NC_027309.1	93117552	93148078	106561277	F-box only protein 31-like	79791	human	FBXO31	F-box protein 31	0.396099	0.301845	1.31226	0.192189	0.498963	41.3486	0.169439	0.0563424	3.0073	0.0026358	0.345545	41.3486	0.0756785	0.0569811	1.32813	0.184134	0.99998	black	7	NA	NA	NA	NA	0.1914	0.1914	0	0.124604	0.106189	0.0184155	0.427817	0.138623	0.0020274	3.08619	0.00226952	0.191	0.206081	0.132162	0.118923	1.55931	0.120263
LOC106561493	NC_027309.1	101000000	101000000	106561493	neuron navigator 2-like	89797	human	NAV2	neuron navigator 2	-0.214508	0.183717	-1.1676	0.245514	0.535146	18.6619	-0.222096	0.0778038	-2.85456	0.00430963	0.361246	18.6619	-0.193569	0.0783918	-2.46925	0.0135397	0.99998	turquoise	1	grey	0	NA	NA	0.174746	0.157995	0.0167506	0.201324	0.159918	0.0414068	-0.371416	0.146919	0.0114701	-2.52804	0.0121239	-0.168	-0.323476	0.140812	0.0216062	-2.29722	0.0224824
LOC106561604	NC_027309.1	105000000	105000000	106561604	aurora kinase B-like	9212	human	AURKB	aurora kinase B	0.903001	0.203846	4.42983	2.25302e-05	0.0268199	60.2361	-0.209873	0.0733511	-2.86121	0.00422028	0.357387	60.2361	-0.169916	0.073773	-2.30322	0.0212664	0.99998	red	6	blue	2	NA	NA	0.154445	0.151013	0.00343244	0.144064	0.143159	0.000904862	-0.334004	0.13609	0.0141164	-2.45429	0.0148399	-0.152	-0.279486	0.133528	0.0363415	-2.09309	0.0374096
LOC106561791	NC_027309.1	113000000	113000000	106561791	cAMP-regulated phosphoprotein 19-like	10776	human	ARPP19	cAMP regulated phosphoprotein 19	-0.118216	0.31422	-0.376222	0.707483	0.739007	194.276	0.13872	0.051716	2.68235	0.00731077	0.428031	194.276	0.0529732	0.0523202	1.01248	0.311309	0.99998	brown	3	NA	NA	turquoise	1	0.160719	0.10372	0.056999	0.128817	0.0279435	0.100873	0.226703	0.133739	0.090054	1.69511	0.0913729	0.104	0.05365	0.130126	0.680125	0.412292	0.680499
LOC106561817	NC_027309.1	114000000	114000000	106561817	intestinal mucin-like protein	4583	human	MUC2	mucin 2, oligomeric mucus/gel-forming	0.0647598	0.0894456	0.724013	0.470609	0.659457	120.88	-0.801018	0.208179	-3.84773	0.000119217	0.202831	120.88	-0.69323	0.209322	-3.31178	0.000927049	0.99998	grey	0	grey	0	NA	NA	0.158338	0.152934	0.00540341	0.150892	0.142965	0.00792716	-0.333561	0.134196	0.0129323	-2.48563	0.0136258	-0.151	-0.280906	0.134364	0.0365611	-2.09063	0.0376314
LOC106561917	NC_027310.1	7745997	7754505	106561917	oxidoreductase HTATIP2-like	10553	human	HTATIP2	HIV-1 Tat interactive protein 2	0.278976	0.285216	0.978121	0.33018	0.592427	127.334	0.186663	0.0652269	2.86175	0.00421314	0.357387	127.334	0.0941393	0.0659168	1.42815	0.153248	0.99998	brown	3	NA	NA	NA	NA	0.159197	0.159197	0	0.125079	0.122426	0.0026529	0.349672	0.13518	0.00968993	2.5867	0.0102899	0.158	0.238335	0.132734	0.07256	1.79559	0.0738392
LOC106561922	NC_027310.1	8138404	8150144	106561922	transcription factor E2F8-like	79733	human	E2F8	E2F transcription factor 8	0.0776819	0.195906	0.396527	0.692492	0.733466	22.6873	-0.248327	0.0778044	-3.19168	0.00141449	0.290903	22.6873	-0.176472	0.0786486	-2.2438	0.0248453	0.99998	red	6	blue	2	NA	NA	0.143821	0.143373	0.000447165	0.109961	0.106186	0.00377456	-0.320405	0.13786	0.0201186	-2.32413	0.0209686	-0.146	-0.206176	0.132498	0.119691	-1.55607	0.121031
LOC106562166	NC_027300.1	10887846	10949949	106562166	leucine zipper protein 1-like	7798	human	LUZP1	leucine zipper protein 1	-0.224566	0.179071	-1.25406	0.212503	0.51394	230.507	0.230294	0.0873235	2.63725	0.00835815	0.42898	230.507	0.093131	0.0882238	1.05562	0.291141	0.99998	blue	2	NA	NA	NA	NA	0.111144	0.104914	0.0062299	0.0672809	0.0603771	0.00690376	0.228017	0.132901	0.0862181	1.71569	0.0875305	0.105	0.116341	0.130783	0.373697	0.88957	0.374603
LOC106562358	NC_027300.1	115000000	115000000	106562358	heterogeneous nuclear ribonucleoprotein D-like	3184	human	HNRNPD	heterogeneous nuclear ribonucleoprotein D	1.13037	0.477682	2.36637	0.0197288	0.234121	324.522	-0.0950402	0.0317381	-2.99451	0.00274887	0.345545	324.522	-0.0494886	0.0321639	-1.53864	0.123893	0.99998	grey	0	NA	NA	NA	NA	0.165749	0.165749	0	0.0903229	0.0742977	0.0160252	-0.383299	0.143892	0.00772655	-2.66379	0.00825897	-0.173	-0.143889	0.131932	0.275436	-1.09063	0.276548
LOC106562429	NC_027310.1	30369517	30373207	106562429	signal peptide peptidase-like 2A	84888	human	SPPL2A	signal peptide peptidase like 2A	-0.057386	0.296206	-0.193736	0.846743	0.77248	214.454	0.180832	0.0545	3.31802	0.000906572	0.290305	214.454	0.106326	0.0552587	1.92415	0.0543352	0.99998	brown	3	NA	NA	NA	NA	0.164264	0.154031	0.0102334	0.124646	0.108883	0.0157629	0.342947	0.137583	0.0126793	2.49265	0.0133663	0.156	0.211748	0.132652	0.110431	1.59626	0.111769
LOC106562513	NC_027310.1	33272732	33313524	106562513	CREB-regulated transcription coactivator 3-like	64784	human	CRTC3	CREB regulated transcription coactivator 3	-0.175745	0.177034	-0.992721	0.323045	0.588678	27.9341	0.308125	0.0999163	3.08383	0.00204355	0.343511	27.9341	0.107617	0.101416	1.06115	0.288624	0.99998	brown	3	NA	NA	NA	NA	0.163529	0.163529	-2.77556e-17	0.104054	0.101304	0.00274948	0.365209	0.138154	0.00820568	2.64349	0.00875553	0.165	0.196729	0.132355	0.137182	1.48637	0.138517
LOC106562638	NC_027310.1	37597840	37624167	106562638	ATP-dependent Clp protease ATP-binding subunit clpX-like, mitochondrial	10845	human	CLPX	caseinolytic mitochondrial matrix peptidase chaperone subunit	-0.0921285	0.41241	-0.223391	0.82365	0.766754	84.1346	-0.117098	0.0339449	-3.44965	0.000561305	0.287944	84.1346	-0.0664401	0.0345483	-1.92311	0.0544665	0.99998	turquoise	1	NA	NA	NA	NA	0.232	0.230854	0.00114633	0.146142	0.144346	0.00179584	-0.558323	0.152183	0.000243728	-3.66876	0.000301282	-0.244	-0.286245	0.136586	0.0361074	-2.09572	0.0371732
LOC106562785	NC_027310.1	43285037	43331635	106562785	casein kinase I isoform gamma-1	53944	human	CSNK1G1	casein kinase 1 gamma 1	-0.0735025	0.278287	-0.264125	0.792182	0.76019	83.2703	0.169747	0.0633909	2.67778	0.00741116	0.428031	83.2703	0.0953755	0.0638642	1.49341	0.13533	0.99998	black	7	NA	NA	NA	NA	0.109289	0.109289	-1.38778e-17	0.0694318	0.0661103	0.00332158	0.239437	0.134197	0.0743873	1.78422	0.075672	0.11	0.127411	0.130908	0.330412	0.973285	0.331408
LOC106562824	NC_027310.1	44425993	44431201	106562824	actin-related protein 2/3 complex subunit 5-like protein	81873	human	ARPC5L	actin related protein 2/3 complex subunit 5 like	-0.135008	0.268292	-0.503214	0.615829	0.714323	39.1941	0.178973	0.0624606	2.86537	0.0041652	0.357387	39.1941	0.0949881	0.0630581	1.50636	0.131975	0.99998	brown	3	NA	NA	NA	NA	0.183504	0.183017	0.000486983	0.135857	0.132574	0.00328236	0.407694	0.13776	0.0030818	2.95946	0.00339569	0.183	0.258381	0.133061	0.0521588	1.94182	0.0533489
LOC106563006	NC_027310.1	55369338	55394265	106563006	beta-adrenergic receptor kinase 2-like	157	human	GRK3	G protein-coupled receptor kinase 3	-0.00459241	0.136028	-0.0337608	0.97313	0.794796	12.0038	0.335409	0.111353	3.01212	0.00259428	0.345545	12.0038	0.142314	0.112467	1.26538	0.205734	0.99998	blue	2	NA	NA	NA	NA	0.165034	0.164985	4.93938e-05	0.0968562	0.0869309	0.00992533	0.365068	0.136673	0.0075603	2.6711	0.00808651	0.165	0.168266	0.131626	0.20112	1.27837	0.202376
LOC106563187	NC_027310.1	72480774	72490676	106563187	solute carrier family 35 member E4-like	339665	human	SLC35E4	solute carrier family 35 member E4	0.00521427	0.212788	0.0245045	0.980495	0.796041	33.4378	-0.222229	0.0752898	-2.95164	0.00316086	0.346127	33.4378	-0.139564	0.0761575	-1.83257	0.0668664	0.99998	turquoise	1	NA	NA	NA	NA	0.174787	0.167052	0.00773539	0.125841	0.116446	0.00939486	-0.372551	0.137766	0.00684642	-2.70422	0.00734496	-0.168	-0.226317	0.132577	0.0878108	-1.70706	0.0891261
LOC106563270	NC_027310.1	66419526	66542210	106563270	pappalysin-1-like	5069	human	PAPPA	pappalysin 1	0.242364	0.248733	0.974393	0.332019	0.593583	21.7868	-0.165954	0.060949	-2.72284	0.00647237	0.422057	21.7868	-0.140323	0.0614011	-2.28535	0.0222925	0.99998	grey	0	grey	0	NA	NA	0.17015	0.169782	0.00036771	0.173174	0.172676	0.000498197	-0.379446	0.138031	0.00597795	-2.74899	0.00644037	-0.171	-0.340192	0.1354	0.0119881	-2.51249	0.0126564
LOC106563280	NC_027300.1	117000000	117000000	106563280	exportin-7-like	23039	human	XPO7	exportin 7	0.0900367	0.246056	0.365919	0.715135	0.741441	358.387	0.211317	0.0631486	3.34635	0.000818833	0.290305	358.387	0.120007	0.0640419	1.87388	0.0609466	0.99998	brown	3	NA	NA	turquoise	1	0.16181	0.146975	0.0148342	0.125176	0.0846804	0.0404958	0.326747	0.136941	0.0170304	2.38605	0.0178198	0.149	0.163543	0.131359	0.213128	1.24501	0.214363
LOC106563621	NC_027310.1	79010473	79017543	106563621	kinesin-like protein KIF20A	10112	human	KIF20A	kinesin family member 20A	0.326655	0.164682	1.98355	0.0498201	0.315143	26.362	-0.235039	0.0790195	-2.97445	0.00293517	0.346127	26.362	-0.196225	0.0795359	-2.46712	0.0136203	0.99998	red	6	blue	2	NA	NA	0.177807	0.177807	0	0.179293	0.179293	-1.94289e-16	-0.419428	0.146698	0.00424822	-2.85912	0.00462839	-0.188	-0.366872	0.142228	0.00989516	-2.57947	0.0105017
LOC106563774	NC_027310.1	84336823	84339263	106563774	claudin-3-like	1365	human	CLDN3	claudin 3	-0.079127	0.277563	-0.285078	0.776126	0.757724	481.35	0.189107	0.0584756	3.23394	0.00122093	0.290305	481.35	0.0999854	0.0592941	1.68626	0.0917454	0.99998	yellow	4	NA	NA	NA	NA	0.171363	0.171363	-2.77556e-17	0.116904	0.114172	0.00273213	0.382182	0.137931	0.00559162	2.77082	0.00603697	0.172	0.221908	0.132536	0.0940669	1.67432	0.0953916
LOC106563782	NC_027300.1	118000000	118000000	106563782	unconventional myosin-Vb-like	4645	human	MYO5B	myosin VB	-0.0107998	0.255348	-0.0422944	0.966341	0.7941	55.9972	0.155102	0.0600461	2.58305	0.00979298	0.448232	55.9972	0.063063	0.0606724	1.0394	0.298618	0.99998	blue	2	NA	NA	NA	NA	0.145919	0.136813	0.00910582	0.0937068	0.0575421	0.0361647	0.299715	0.134523	0.0258813	2.22799	0.0268245	0.137	0.110829	0.130689	0.396419	0.848034	0.397278
LOC106563947	NC_027310.1	93023364	93069653	106563947	baculoviral IAP repeat-containing protein 3-like	330	human	BIRC3	baculoviral IAP repeat containing 3	0.409014	0.271558	1.50618	0.134914	0.438289	89.227	0.153355	0.0590296	2.59793	0.00937875	0.445491	89.227	0.0796244	0.0595753	1.33653	0.181375	0.99998	green	5	NA	NA	NA	NA	0.149493	0.123479	0.0260135	0.107182	0.081929	0.0252529	0.270622	0.134361	0.0439956	2.01413	0.0451304	0.124	0.158162	0.131221	0.228082	1.20532	0.229289
LOC106564242	NC_027311.1	7216572	7228195	106564242	GTPase IMAP family member 7-like	168537	human	GIMAP7	GTPase, IMAP family member 7	0.139582	0.148242	0.94158	0.34849	0.603615	31.6751	0.32503	0.105856	3.07051	0.00213697	0.343511	31.6751	0.177623	0.107032	1.65953	0.0970095	0.99998	green	5	NA	NA	NA	NA	0.141515	0.139987	0.00152833	0.0875122	0.0775172	0.00999501	0.307063	0.134736	0.0226674	2.27899	0.0235614	0.14	0.14963	0.131131	0.253841	1.14107	0.254998
LOC106564243	NC_027311.1	7196898	7198086	106564243	GTPase IMAP family member 4-like	55303	human	GIMAP4	GTPase, IMAP family member 4	0.0584624	0.145812	0.400944	0.689246	0.732698	76.2902	0.380878	0.109177	3.48864	0.000485489	0.283935	76.2902	0.230614	0.110575	2.08558	0.0370168	0.99998	green	5	turquoise	1	NA	NA	0.148875	0.148531	0.00034342	0.10294	0.0940066	0.00893331	0.329057	0.136509	0.0159301	2.41051	0.0166958	0.15	0.182003	0.131786	0.167262	1.38106	0.168568
LOC106564474	NC_027311.1	13375334	13383094	106564474	ribonuclease H2 subunit A-like	10535	human	RNASEH2A	ribonuclease H2 subunit A	-0.325296	0.31245	-1.04111	0.300127	0.574244	70.2375	-0.129314	0.0478609	-2.70187	0.00689517	0.428031	70.2375	-0.0876375	0.048244	-1.81655	0.0692863	0.99998	red	6	NA	NA	NA	NA	0.168432	0.168432	0	0.131795	0.130201	0.00159446	-0.37515	0.137485	0.00635932	-2.72866	0.00683796	-0.169	-0.253574	0.133006	0.0565871	-1.90649	0.0578017
LOC106564612	NC_027311.1	16859186	16866988	106564612	nuclear distribution protein nudE homolog 1-like	54820	human	NDE1	nudE neurodevelopment protein 1	0.808846	0.364123	2.22135	0.0283942	0.264291	120.181	-0.130476	0.0421028	-3.09899	0.00194179	0.342923	120.181	-0.0855273	0.0425691	-2.00914	0.0445222	0.99998	grey	0	blue	2	NA	NA	0.188948	0.183369	0.00557823	0.126617	0.109379	0.0172383	-0.419182	0.142454	0.00325502	-2.94257	0.00357948	-0.188	-0.212953	0.132969	0.109262	-1.60152	0.1106
LOC106564667	NC_027311.1	20493376	20506178	106564667	uncharacterized LOC106564667	NA	NA	NA	SEQ NOTED	-0.0290584	0.182201	-0.159485	0.873582	0.77804	16.3884	0.263184	0.079551	3.30837	0.000938396	0.290305	16.3884	0.170828	0.0804936	2.12225	0.0338165	0.99998	blue	2	turquoise	1	NA	NA	0.19057	0.19057	-2.77556e-17	0.140939	0.140617	0.000321939	0.423819	0.138212	0.00216628	3.06643	0.00241873	0.189	0.276625	0.134617	0.039888	2.05491	0.0409891
LOC106564701	NC_027311.1	17560990	17609340	106564701	ras and Rab interactor 2-like	54453	human	RIN2	Ras and Rab interactor 2	0.126615	0.201155	0.62944	0.530378	0.683992	10.433	-0.211913	0.0812911	-2.60685	0.00913801	0.438507	10.433	-0.184677	0.0819349	-2.25395	0.0241994	0.99998	grey	0	grey	0	NA	NA	0.102007	0.0851604	0.0168469	0.10731	0.0744742	0.0328363	-0.184612	0.132197	0.162567	-1.39649	0.163879	-0.085	-0.143514	0.130887	0.27287	-1.09648	0.273988
LOC106564722	NC_027311.1	21937901	21943131	106564722	uncharacterized LOC106564722	NA	NA	NA	NA	-0.0720514	0.0490751	-1.46818	0.144934	0.451843	28.9121	1.01295	0.368246	2.75075	0.00594593	0.400333	28.9121	1.06308	0.367164	2.89538	0.00378704	0.99998	grey	0	grey	0	NA	NA	0.0909198	0.0882084	0.00271147	0.0897738	0.088296	0.00147784	0.191753	0.132606	0.148166	1.44604	0.149493	0.089	0.170247	0.131092	0.194052	1.29868	0.19532
LOC106565272	NC_027300.1	123000000	123000000	106565272	transmembrane protein 230-like	29058	human	TMEM230	transmembrane protein 230	-0.274666	0.301992	-0.909515	0.365085	0.611764	51.9741	-0.160163	0.0468877	-3.41589	0.000635736	0.29019	51.9741	-0.155558	0.046957	-3.31277	0.000923779	0.99998	turquoise	1	grey	0	NA	NA	0.239143	0.232745	0.00639786	0.251136	0.251014	0.000121667	-0.551728	0.148994	0.000213048	-3.70302	0.000265307	-0.241	-0.521454	0.145785	0.00034772	-3.57688	0.000421799
LOC106565291	NC_027311.1	36659731	36662070	106565291	ubiquitin-conjugating enzyme E2 C-like	11065	human	UBE2C	ubiquitin conjugating enzyme E2 C	0.566986	0.173887	3.26067	0.00148367	0.0982579	59.7073	-0.299117	0.0921823	-3.24484	0.00117515	0.290305	59.7073	-0.297314	0.0921982	-3.22473	0.00126093	0.99998	red	6	blue	2	NA	NA	0.153191	0.148947	0.00424415	0.179992	0.176802	0.00318946	-0.328609	0.135788	0.0155202	-2.42001	0.0162767	-0.149	-0.350117	0.136229	0.0101678	-2.57007	0.0107829
LOC106565341	NC_027311.1	49349198	49426157	106565341	SLIT-ROBO Rho GTPase-activating protein 3-like	9901	human	SRGAP3	SLIT-ROBO Rho GTPase activating protein 3	0.291902	0.269198	1.08434	0.280607	0.560607	174.045	0.177351	0.0625052	2.83738	0.00454856	0.36889	174.045	0.102644	0.063113	1.62636	0.103874	0.99998	yellow	4	NA	NA	NA	NA	0.14006	0.14006	-2.77556e-17	0.10303	0.102809	0.000221464	0.307013	0.134439	0.0223913	2.28366	0.0232807	0.14	0.198833	0.131578	0.130752	1.51114	0.13209
LOC106565377	NC_027311.1	51525316	51530628	106565377	60S acidic ribosomal protein P0	6175	human	RPLP0	ribosomal protein lateral stalk subunit P0	-0.856022	0.348275	-2.45789	0.0155507	0.212945	5593.88	-0.116745	0.040006	-2.91819	0.00352074	0.346127	5593.88	-0.0641347	0.0404723	-1.58466	0.113044	0.99998	turquoise	1	NA	NA	NA	NA	0.163214	0.162769	0.00044481	0.101394	0.0926388	0.00875494	-0.367273	0.139965	0.00868955	-2.62403	0.00925636	-0.166	-0.179671	0.132178	0.174047	-1.35931	0.175345
LOC106565397	NC_027311.1	52166845	52172946	106565397	repressor of RNA polymerase III transcription MAF1 homolog	84232	human	MAF1	MAF1 homolog, negative regulator of RNA polymerase III	-0.470698	0.294215	-1.59984	0.112528	0.412584	33.8203	-0.162459	0.0563139	-2.88488	0.00391566	0.352898	33.8203	-0.139247	0.056659	-2.45764	0.0139853	0.99998	grey	0	grey	0	NA	NA	0.14476	0.141564	0.0031959	0.140737	0.13673	0.0040073	-0.312369	0.135615	0.021259	-2.30335	0.0221293	-0.142	-0.266625	0.133297	0.045476	-2.00022	0.046622
LOC106565518	NC_027311.1	58813689	58822379	106565518	myosin light polypeptide 6	4637	human	MYL6	myosin light chain 6	-0.00992657	0.403387	-0.0246081	0.980413	0.796041	920.261	-0.0913346	0.0336524	-2.71406	0.00664636	0.425982	920.261	-0.0412938	0.0340481	-1.21281	0.225203	0.99998	turquoise	1	NA	NA	NA	NA	0.185747	0.184603	0.00114376	0.0869266	0.0859853	0.000941337	-0.447556	0.153358	0.00351866	-2.91837	0.00385868	-0.201	-0.166828	0.132531	0.208108	-1.25879	0.209352
LOC106565584	NC_027311.1	56072492	56075734	106565584	uncharacterized LOC106565584	NA	NA	NA	SEQ NOTED	0.176194	0.211646	0.832494	0.406951	0.631405	11.7625	0.196663	0.0755314	2.60372	0.00922169	0.441391	11.7625	0.179789	0.0754414	2.38316	0.0171647	0.99998	blue	2	turquoise	1	NA	NA	0.166993	0.166993	-2.77556e-17	0.158699	0.158699	2.22045e-16	0.369786	0.137031	0.0069639	2.69857	0.00746711	0.167	0.314454	0.136068	0.0208331	2.311	0.0216958
LOC106565864	NC_027311.1	65223528	65231904	106565864	T-complex protein 11-like protein 2	255394	human	TCP11L2	t-complex 11 like 2	0.597397	0.169779	3.51867	0.000633876	0.0672858	52.4701	-0.257539	0.0865715	-2.97487	0.00293115	0.346127	52.4701	-0.188547	0.0873067	-2.15959	0.0308043	0.99998	red	6	blue	2	NA	NA	0.168083	0.165562	0.00252095	0.132776	0.131732	0.00104358	-0.366851	0.136492	0.00719422	-2.68772	0.00770645	-0.166	-0.256117	0.132669	0.0535453	-1.9305	0.0547435
LOC106565973	NC_027300.1	128000000	128000000	106565973	regulator of G-protein signaling 3-like	5998	human	RGS3	regulator of G protein signaling 3	-0.308625	0.415794	-0.742255	0.459529	0.655025	52.4738	-0.12553	0.0445545	-2.81745	0.00484062	0.376419	52.4738	-0.0801616	0.0450808	-1.77818	0.0753751	0.99998	turquoise	1	NA	NA	NA	NA	0.149466	0.134815	0.0146516	0.13815	0.088074	0.0500758	-0.296686	0.135179	0.0281801	-2.19477	0.0291549	-0.136	-0.170219	0.131444	0.195323	-1.29499	0.196588
LOC106565999	NC_027311.1	76355973	76364174	106565999	high mobility group protein HMGI-C-like	8091	human	HMGA2	high mobility group AT-hook 2	0.0556362	0.170275	0.326744	0.744488	0.750833	50.2311	0.267544	0.0915624	2.92198	0.00347812	0.346127	50.2311	0.135474	0.0924937	1.46468	0.143007	0.99998	yellow	4	NA	NA	NA	NA	0.114909	0.104227	0.0106812	0.065327	0.0315366	0.0337904	0.226712	0.132957	0.0881654	1.70516	0.0894813	0.104	0.0605762	0.130191	0.641725	0.465288	0.642154
LOC106566276	NC_027311.1	91575599	91603870	106566276	pre-mRNA-splicing factor ISY1 homolog	57461	human	ISY1	ISY1 splicing factor homolog	-0.0359334	0.178263	-0.201576	0.840624	0.770892	19.647	0.242604	0.0847619	2.86218	0.00420733	0.357387	19.647	0.129317	0.0855832	1.511	0.130788	0.99998	blue	2	NA	NA	NA	NA	0.148757	0.148732	2.41008e-05	0.0993824	0.0991353	0.000247085	0.331232	0.138017	0.016398	2.39993	0.017174	0.151	0.19401	0.133591	0.146426	1.45227	0.147754
LOC106566291	NC_027312.1	174960	178740	106566291	alpha-1,3-mannosyl-glycoprotein 4-beta-N-acetylglucosaminyltransferase C-like	25834	human	MGAT4C	MGAT4 family member C	0.10245	0.172588	0.59361	0.554003	0.692415	18.1288	0.275647	0.0896979	3.07306	0.00211879	0.343511	18.1288	0.189704	0.0903646	2.09931	0.0357894	0.99998	yellow	4	turquoise	1	NA	NA	0.156388	0.156218	0.000169598	0.132749	0.121824	0.0109246	0.345958	0.136676	0.0113665	2.53123	0.0120172	0.157	0.237925	0.133351	0.0743903	1.78421	0.075675
LOC106566438	NC_027312.1	7973105	7993188	106566438	protein FAM110A-like	83541	human	FAM110A	family with sequence similarity 110 member A	0.131458	0.136335	0.964229	0.337065	0.596465	18.5007	0.292205	0.104806	2.78805	0.00530256	0.389166	18.5007	0.264575	0.10481	2.52432	0.0115921	0.99998	blue	2	turquoise	1	NA	NA	0.153568	0.144101	0.00946733	0.148133	0.135369	0.0127637	0.316592	0.135223	0.019219	2.34126	0.0200522	0.144	0.265492	0.134106	0.0477356	1.97971	0.0488975
LOC106566470	NC_027312.1	8923799	8925027	106566470	DNA-binding protein inhibitor ID-1-like	3397	human	ID1	inhibitor of DNA binding 1, HLH protein	-0.156831	0.251415	-0.623794	0.534066	0.685604	201.547	-0.167202	0.05918	-2.82531	0.00472343	0.374572	201.547	-0.115606	0.0596573	-1.93783	0.0526437	0.99998	turquoise	1	grey	0	NA	NA	0.170157	0.169836	0.000320882	0.136836	0.13578	0.00105576	-0.378061	0.137373	0.00592181	-2.75208	0.00638178	-0.171	-0.264588	0.133125	0.0468655	-1.98751	0.0480215
LOC106566524	NC_027312.1	11729189	11748226	106566524	protein Wnt-5a-like	7474	human	WNT5A	Wnt family member 5A	-0.534934	0.303807	-1.76077	0.0810821	0.37233	124.038	0.184409	0.053867	3.4234	0.00061842	0.289343	124.038	0.104495	0.0546196	1.91315	0.0557293	0.99998	yellow	4	NA	NA	NA	NA	0.184765	0.179239	0.00552623	0.128044	0.110027	0.0180169	0.403736	0.139612	0.00382983	2.89185	0.00418746	0.181	0.213903	0.132616	0.106756	1.61295	0.108092
LOC106566606	NC_027312.1	18667414	18677679	106566606	protein Wnt-7a	7476	human	WNT7A	Wnt family member 7A	0.245518	0.252594	0.971989	0.333208	0.594205	50.6714	0.199955	0.0634227	3.15274	0.00161745	0.31339	50.6714	0.136007	0.0639057	2.12825	0.0333162	0.99998	black	7	turquoise	1	NA	NA	0.1731	0.1731	0	0.134942	0.134942	2.22045e-16	0.382986	0.136583	0.00504658	2.80405	0.00546667	0.173	0.26348	0.133343	0.0481594	1.97596	0.0493242
LOC106566656	NC_027312.1	16850385	16852208	106566656	protein BTG1-like	694	human	BTG1	BTG anti-proliferation factor 1	-0.566258	0.211493	-2.67743	0.008566	0.177159	15.434	-0.188039	0.0673505	-2.79194	0.00523926	0.389166	15.434	-0.134234	0.068063	-1.97221	0.0485858	0.99998	turquoise	1	grey	0	NA	NA	0.176535	0.173425	0.0031109	0.15902	0.150509	0.00851082	-0.390502	0.139416	0.00509458	-2.80099	0.00551696	-0.176	-0.295609	0.134741	0.0282422	-2.19391	0.0292179
LOC106566866	NC_027312.1	25547019	25559683	106566866	tripartite motif-containing protein 16-like	10626	human	TRIM16	tripartite motif containing 16	-0.287069	0.149539	-1.9197	0.0575104	0.330407	22.679	0.298582	0.101946	2.92882	0.00340248	0.346127	22.679	0.19936	0.102712	1.94096	0.0522631	0.99998	green	5	turquoise	1	NA	NA	0.165924	0.165924	0	0.114465	0.114458	7.55344e-06	0.366673	0.136381	0.00717541	2.68859	0.00768692	0.166	0.222718	0.132647	0.093145	1.67904	0.0944685
LOC106566876	NC_027312.1	25290686	25294470	106566876	ubiA prenyltransferase domain-containing protein 1-like	29914	human	UBIAD1	UbiA prenyltransferase domain containing 1	-0.0891548	0.273524	-0.325948	0.745089	0.750927	17.6044	0.162917	0.0593346	2.74573	0.0060376	0.400333	17.6044	0.118735	0.0596733	1.98975	0.046618	0.99998	blue	2	grey	0	NA	NA	0.176084	0.171163	0.00492051	0.156344	0.143456	0.012888	0.377126	0.13608	0.00558224	2.77136	0.00602717	0.17	0.281636	0.134266	0.0359411	2.09759	0.0370052
LOC106566880	NC_027312.1	25076468	25149149	106566880	guanine nucleotide-binding protein G(I)/G(S)/G(T) subunit beta-1-like	2782	human	GNB1	G protein subunit beta 1	-0.798138	0.492053	-1.62206	0.10768	0.406063	505.649	0.0930175	0.0322973	2.88004	0.00397622	0.354086	505.649	0.0616233	0.0325869	1.89105	0.0586183	0.99998	grey	0	NA	NA	NA	NA	0.152121	0.131134	0.0209863	0.114482	0.0999104	0.0145718	0.294578	0.138952	0.0340069	2.11999	0.0350509	0.135	0.195615	0.133976	0.144268	1.46008	0.145598
LOC106566994	NC_027312.1	32579139	32594159	106566994	peroxisome proliferator-activated receptor delta-like	5467	human	PPARD	peroxisome proliferator activated receptor delta	-0.000283238	0.18738	-0.00151157	0.998797	0.799333	20.8717	0.241247	0.0891276	2.70676	0.00679434	0.428031	20.8717	0.106046	0.0899947	1.17836	0.238653	0.99998	brown	3	NA	NA	turquoise	1	0.119413	0.100983	0.01843	0.0724617	0.0453294	0.0271323	0.219484	0.132821	0.0984373	1.65248	0.099767	0.101	0.0871626	0.1304	0.503862	0.668426	0.504515
LOC106567132	NC_027312.1	37814014	37838586	106567132	adipolin-like	388581	human	C1QTNF12	C1q and TNF related 12	-0.0556228	0.148559	-0.374415	0.708823	0.739569	32.2807	0.28387	0.106524	2.66484	0.00770248	0.428031	32.2807	0.154892	0.107369	1.44261	0.14913	0.99998	yellow	4	NA	NA	NA	NA	0.117602	0.110122	0.00747972	0.0736464	0.0714719	0.00217457	0.240434	0.133909	0.0725736	1.7955	0.0738528	0.111	0.13824	0.13147	0.293033	1.05149	0.294108
LOC106567533	NC_027312.1	55939126	55957567	106567533	protein transport protein Sec24A-like	10802	human	SEC24A	SEC24 homolog A, COPII coat complex component	-0.7289	0.283309	-2.57281	0.0114321	0.196375	75.7581	-0.155705	0.0558392	-2.78845	0.00529607	0.389166	75.7581	-0.100853	0.0563819	-1.78874	0.0736562	0.99998	turquoise	1	NA	NA	NA	NA	0.172808	0.167417	0.00539128	0.139406	0.113433	0.0259731	-0.373721	0.13781	0.00669083	-2.71185	0.00718311	-0.169	-0.220029	0.132235	0.0961265	-1.66393	0.0974538
LOC106567669	NC_027312.1	69347055	69375037	106567669	3-methyl-2-oxobutanoate dehydrogenase [lipoamide] kinase, mitochondrial-like	10295	human	BCKDK	branched chain ketoacid dehydrogenase kinase	-0.41298	0.228646	-1.8062	0.0736471	0.360167	28.2076	-0.236893	0.0711912	-3.32756	0.000876092	0.290305	28.2076	-0.191314	0.0721182	-2.65279	0.00798303	0.99998	turquoise	1	grey	0	NA	NA	0.184232	0.170754	0.0134777	0.164234	0.158036	0.0061982	-0.379733	0.137358	0.00570011	-2.76455	0.00615032	-0.171	-0.310221	0.134538	0.0211206	-2.30582	0.0219884
LOC106567970	NC_027312.1	73356245	73376568	106567970	A-kinase anchor protein 10, mitochondrial-like	11216	human	AKAP10	A-kinase anchoring protein 10	0.228444	0.428144	0.533568	0.594727	0.70848	118.754	0.10481	0.038184	2.74486	0.00605366	0.400333	118.754	0.0689093	0.0385331	1.78832	0.0737251	0.99998	brown	3	NA	NA	NA	NA	0.14224	0.141972	0.000268702	0.11855	0.117373	0.00117649	0.311509	0.134724	0.0207671	2.31219	0.0216287	0.142	0.227945	0.132364	0.0850506	1.7221	0.0863608
LOC106567986	NC_027300.1	137000000	137000000	106567986	drebrin-like protein B	28988	human	DBNL	drebrin like	0.0558005	0.271492	0.205533	0.837539	0.770039	1488.62	0.181661	0.0567887	3.1989	0.00137953	0.290903	1488.62	0.0846665	0.057661	1.46835	0.142009	0.99998	brown	3	NA	NA	turquoise	1	0.183166	0.141147	0.0420193	0.12914	0.0785582	0.0505816	0.311806	0.135735	0.0216091	2.29717	0.0224854	0.142	0.151396	0.13094	0.24759	1.15622	0.248759
LOC106568006	NC_027312.1	70855843	70911117	106568006	G protein-coupled receptor kinase 6-like	2870	human	GRK6	G protein-coupled receptor kinase 6	0.279431	0.260264	1.07364	0.285353	0.562111	78.1443	0.234113	0.0644194	3.6342	0.000278846	0.237209	78.1443	0.0964873	0.0656654	1.46938	0.14173	0.99998	blue	2	NA	NA	NA	NA	0.187864	0.187864	0	0.0904438	0.0902301	0.000213717	0.426515	0.141201	0.00252246	3.02063	0.00280006	0.191	0.174511	0.131629	0.184912	1.32578	0.186194
LOC106568382	NC_027312.1	95726215	95742609	106568382	keratin, type I cytoskeletal 18-like	3875	human	KRT18	keratin 18	-0.034627	0.11689	-0.296235	0.767614	0.75675	23.6395	0.361099	0.134725	2.68027	0.00735639	0.428031	23.6395	0.260815	0.135388	1.92643	0.0540507	0.99998	yellow	4	NA	NA	NA	NA	0.133159	0.132604	0.000554634	0.112261	0.111869	0.000392222	0.289671	0.133939	0.0305639	2.1627	0.0315689	0.132	0.217172	0.13224	0.100536	1.64226	0.101868
LOC106568404	NC_027312.1	95140636	95155680	106568404	proline-serine-threonine phosphatase-interacting protein 2-like	9050	human	PSTPIP2	proline-serine-threonine phosphatase interacting protein 2	-0.0491393	0.235604	-0.208567	0.835175	0.769129	26.9746	0.176283	0.0648118	2.71992	0.00652981	0.42219	26.9746	0.109062	0.0651682	1.67355	0.0942187	0.99998	brown	3	NA	NA	NA	NA	0.139414	0.130546	0.00886773	0.098994	0.0914712	0.00752286	0.284982	0.133755	0.0331202	2.13062	0.0341547	0.13	0.176801	0.131402	0.178464	1.3455	0.179756
LOC106568542	NC_027300.1	138000000	138000000	106568542	vacuolar protein sorting-associated protein 37B-like	79720	human	VPS37B	VPS37B, ESCRT-I subunit	0.370087	0.273038	1.35544	0.178079	0.486332	27.3435	-0.169605	0.0571866	-2.96582	0.00301874	0.346127	27.3435	-0.121773	0.057805	-2.10661	0.0351516	0.99998	grey	0	grey	0	NA	NA	0.173888	0.171633	0.00225479	0.135051	0.132835	0.00221579	-0.381254	0.136974	0.00537917	-2.7834	0.00581484	-0.172	-0.258413	0.132778	0.0516308	-1.9462	0.0528177
LOC106568870	NC_027313.1	16438737	16475484	106568870	5'-3' exoribonuclease 1-like	54464	human	XRN1	5'-3' exoribonuclease 1	-0.362402	0.252042	-1.43786	0.153337	0.460662	49.4346	0.20659	0.0609734	3.3882	0.000703519	0.290305	49.4346	0.116626	0.061781	1.88773	0.0590619	0.99998	grey	0	NA	NA	NA	NA	0.163233	0.138045	0.0251874	0.115694	0.0616917	0.0540022	0.306116	0.136742	0.0251798	2.23863	0.0261128	0.14	0.118966	0.130971	0.363699	0.90834	0.364625
LOC106569065	NC_027313.1	21271508	21286231	106569065	laminin subunit gamma-2-like	3918	human	LAMC2	laminin subunit gamma 2	-0.231212	0.193249	-1.19645	0.234118	0.528248	42.0222	-0.205982	0.0796648	-2.58561	0.00972081	0.448232	42.0222	-0.157919	0.0801371	-1.97062	0.0487679	0.99998	turquoise	1	grey	0	NA	NA	0.171072	0.169598	0.00147427	0.14712	0.144519	0.00260121	-0.375881	0.136634	0.00594116	-2.75101	0.00640198	-0.17	-0.282028	0.133379	0.0344735	-2.11449	0.0355225
LOC106569296	NC_027300.1	143000000	143000000	106569296	histone H2A.V	94239	human	H2AFV	H2A histone family member V	0.108874	0.302528	0.35988	0.719633	0.743227	481.907	-0.134965	0.052358	-2.57773	0.00994512	0.448232	481.907	-0.0853583	0.0527419	-1.61841	0.105574	0.99998	turquoise	1	NA	NA	NA	NA	0.169966	0.169966	0	0.119548	0.118784	0.000763858	-0.383599	0.139971	0.00613351	-2.74056	0.00660262	-0.173	-0.231813	0.133407	0.082275	-1.73764	0.0835795
LOC106569322	NC_027313.1	32037088	32114484	106569322	rho-associated protein kinase 1-like	6093	human	ROCK1	Rho associated coiled-coil containing protein kinase 1	0.25124	0.456098	0.550847	0.582866	0.704236	92.7172	0.0849799	0.0324923	2.61538	0.00891277	0.438467	92.7172	0.0640268	0.0325857	1.96488	0.0494287	0.99998	black	7	turquoise	1	NA	NA	0.161081	0.158276	0.00280486	0.13161	0.127154	0.00445574	0.352155	0.137336	0.0103419	2.56418	0.0109624	0.16	0.248282	0.133457	0.0628296	1.8604	0.0640735
LOC106569396	NC_027313.1	33830051	33835129	106569396	zinc finger protein 567-like	163081	human	ZNF567	zinc finger protein 567	0.248292	0.285614	0.869327	0.386578	0.621345	22.5797	0.176485	0.0577439	3.05635	0.00224053	0.344152	22.5797	0.132794	0.0580881	2.28607	0.02225	0.99998	brown	3	turquoise	1	NA	NA	0.178584	0.178562	2.22696e-05	0.161873	0.160063	0.0018106	0.397936	0.138098	0.00395721	2.88155	0.00432184	0.179	0.316031	0.135491	0.0196755	2.33248	0.0205173
LOC106569461	NC_027313.1	35956697	35970806	106569461	minor histocompatibility protein HA-1-like	23526	human	ARHGAP45	Rho GTPase activating protein 45	-0.141799	0.180862	-0.784018	0.43473	0.643153	48.3481	0.216685	0.0828517	2.61534	0.00891392	0.438467	48.3481	0.182028	0.0831202	2.18994	0.0285289	0.99998	yellow	4	turquoise	1	NA	NA	0.133598	0.125325	0.00827293	0.135749	0.124248	0.011501	0.272638	0.133155	0.0406057	2.04753	0.041713	0.125	0.241641	0.13257	0.068344	1.82273	0.0696093
LOC106569538	NC_027313.1	38793429	38801659	106569538	fizzy-related protein homolog	51343	human	FZR1	fizzy and cell division cycle 20 related 1	-0.125051	0.338821	-0.369076	0.712787	0.740896	71.3512	-0.146931	0.0412191	-3.56463	0.000364374	0.283935	71.3512	-0.108209	0.0417747	-2.59031	0.00958897	0.99998	turquoise	1	blue	2	NA	NA	0.220856	0.220856	0	0.186056	0.185847	0.00020893	-0.525548	0.149757	0.000449232	-3.50933	0.000537878	-0.231	-0.374079	0.139698	0.00741128	-2.67778	0.00793185
LOC106569594	NC_027313.1	40541174	40549652	106569594	purine nucleoside phosphorylase-like	4860	human	PNP	purine nucleoside phosphorylase	-0.755588	0.302305	-2.49943	0.0139299	0.208459	868.52	0.128067	0.049678	2.57794	0.00993905	0.448232	868.52	0.0621941	0.0501582	1.23996	0.214991	0.99998	brown	3	NA	NA	turquoise	1	0.138599	0.132528	0.00607143	0.100297	0.0749051	0.0253921	0.290046	0.134202	0.0306752	2.16126	0.0316815	0.133	0.144469	0.130991	0.270071	1.1029	0.271195
LOC106569614	NC_027313.1	41209258	41269747	106569614	unconventional myosin-IXb-like	4650	human	MYO9B	myosin IXB	0.138743	0.332845	0.416841	0.677614	0.729887	90.2495	0.145614	0.0510749	2.85099	0.0043583	0.362514	90.2495	0.0527865	0.051806	1.01893	0.308238	0.99998	blue	2	NA	NA	NA	NA	0.127171	0.124941	0.00223026	0.0576661	0.0435147	0.0141514	0.274056	0.134588	0.0417246	2.03626	0.0428414	0.126	0.0836646	0.130386	0.521089	0.641668	0.521712
LOC106569734	NC_027313.1	45674917	45676932	106569734	BAG family molecular chaperone regulator 1-like	573	human	BAG1	BCL2 associated athanogene 1	-0.170143	0.338902	-0.50204	0.616652	0.714414	33.9116	-0.129818	0.0459282	-2.82654	0.00470539	0.374572	33.9116	-0.0993794	0.0462638	-2.1481	0.0317056	0.99998	red	6	grey	0	NA	NA	0.17014	0.164503	0.00563721	0.134925	0.126566	0.00835916	-0.365784	0.137266	0.00770359	-2.66479	0.00823515	-0.165	-0.246539	0.133004	0.0637935	-1.85362	0.0650414
LOC106569837	NC_027313.1	50735480	50792659	106569837	casein kinase I isoform gamma-2-like	1455	human	CSNK1G2	casein kinase 1 gamma 2	-0.0106133	0.137447	-0.0772171	0.938592	0.788622	195.682	0.402103	0.110379	3.64293	0.00026955	0.237209	195.682	0.318316	0.11124	2.86153	0.004216	0.99998	brown	3	turquoise	1	turquoise	1	0.156936	0.122608	0.0343274	0.129839	0.113633	0.0162061	0.268953	0.134466	0.0454834	2.00016	0.0466295	0.123	0.220567	0.132359	0.0956274	1.66643	0.096954
LOC106569851	NC_027313.1	62988992	63178577	106569851	A-kinase anchor protein 9-like	10142	human	AKAP9	A-kinase anchoring protein 9	-0.0853566	0.395264	-0.215949	0.829431	0.768199	162.847	0.152987	0.0449051	3.40689	0.000657082	0.290305	162.847	0.0825959	0.0455841	1.81195	0.0699945	0.99998	blue	2	NA	NA	NA	NA	0.206775	0.206775	-2.77556e-17	0.138035	0.137836	0.000198685	0.464193	0.139407	0.000869216	3.32976	0.00100851	0.206	0.268976	0.133269	0.0435612	2.01829	0.0446927
LOC106569905	NC_027313.1	60788920	60798218	106569905	protein FAM63A-like	55793	human	MINDY1	MINDY lysine 48 deubiquitinase 1	0.217406	0.309495	0.702453	0.483894	0.664237	43.9723	-0.136111	0.0517735	-2.62897	0.00856431	0.433192	43.9723	-0.12923	0.0519234	-2.48887	0.0128151	0.99998	grey	0	grey	0	NA	NA	0.139481	0.139359	0.000122358	0.150452	0.143183	0.00726885	-0.30591	0.134646	0.0230896	-2.27195	0.0239904	-0.14	-0.279069	0.13317	0.0361194	-2.09558	0.0371852
LOC106570019	NC_027313.1	57099295	57126553	106570019	zinc finger MYM-type protein 4-like	9202	human	ZMYM4	zinc finger MYM-type containing 4	0.646499	0.276035	2.34209	0.0209925	0.241048	31.5396	0.14161	0.053544	2.64474	0.00817538	0.42898	31.5396	0.0969588	0.0538954	1.79902	0.0720157	0.99998	grey	0	NA	NA	NA	NA	0.174007	0.150781	0.0232259	0.144434	0.12324	0.0211936	0.331737	0.13565	0.0144638	2.44553	0.0151957	0.151	0.241329	0.133739	0.0711572	1.80447	0.072432
LOC106570081	NC_027300.1	145000000	145000000	106570081	myomegalin-like	9659	human	PDE4DIP	phosphodiesterase 4D interacting protein	0.437336	0.311539	1.40379	0.163223	0.472299	70.2935	0.163997	0.0544445	3.01219	0.00259373	0.345545	70.2935	0.087815	0.0550548	1.59505	0.110702	0.99998	blue	2	NA	NA	NA	NA	0.171209	0.171209	-2.77556e-17	0.109947	0.109683	0.000263787	0.381994	0.137935	0.00561648	2.76937	0.00606295	0.172	0.21279	0.132204	0.107495	1.60956	0.108832
LOC106570189	NC_027313.1	64307268	64312087	106570189	uncharacterized LOC106570189	NA	NA	NA	NA	-0.0317935	0.340663	-0.0933285	0.925814	0.786793	145.046	0.134233	0.0436635	3.07425	0.00211029	0.343511	145.046	0.0643773	0.0442877	1.45362	0.146053	0.99998	yellow	4	NA	NA	grey	0	0.172025	0.150965	0.0210595	0.110801	0.069988	0.0408131	0.332325	0.135426	0.014131	2.45392	0.0148548	0.151	0.134951	0.130921	0.302641	1.03079	0.303696
LOC106570276	NC_027313.1	67995021	68011814	106570276	serine/threonine-protein kinase pdik1l	149420	human	PDIK1L	PDLIM1 interacting kinase 1 like	-0.177411	0.196813	-0.901419	0.369353	0.613558	25.8777	0.261773	0.0882056	2.96776	0.00299976	0.346127	25.8777	0.135272	0.089216	1.51623	0.129462	0.99998	blue	2	NA	NA	NA	NA	0.142872	0.142872	-2.77556e-17	0.107833	0.102104	0.00572897	0.31636	0.136792	0.0207385	2.31271	0.0215996	0.144	0.199185	0.133099	0.134518	1.49652	0.135854
LOC106570786	NC_027313.1	93364421	93369616	106570786	serine/threonine-protein kinase 3-like	6788	human	STK3	serine/threonine kinase 3	-0.189303	0.252987	-0.748272	0.455908	0.654103	14.7771	0.16474	0.0599461	2.74813	0.00599357	0.400333	14.7771	0.145429	0.0599661	2.42519	0.0153004	0.99998	grey	0	grey	0	grey	0	0.178706	0.168945	0.00976192	0.176139	0.173188	0.00295075	0.374228	0.137206	0.00638184	2.72749	0.00686142	0.169	0.345504	0.137398	0.0119162	2.51462	0.0125825
LOC106570812	NC_027314.1	789736	798364	106570812	up-regulator of cell proliferation-like	55665	human	URGCP	upregulator of cell proliferation	-0.0495961	0.187591	-0.264384	0.791983	0.76019	245.282	0.235946	0.0842085	2.80193	0.00507984	0.388037	245.282	0.167296	0.0847684	1.97357	0.0484312	0.99998	yellow	4	turquoise	1	NA	NA	0.14085	0.138315	0.00253523	0.110837	0.107421	0.00341622	0.303675	0.134727	0.0241964	2.254	0.0251146	0.139	0.208104	0.131915	0.114666	1.57756	0.116005
LOC106570861	NC_027314.1	3252135	3256106	106570861	C-C motif chemokine 20-like	6364	human	CCL20	C-C motif chemokine ligand 20	0.118971	0.0880089	1.35181	0.179236	0.48723	183.833	0.497251	0.174868	2.84358	0.00446094	0.368683	183.833	0.381922	0.175691	2.17382	0.0297184	0.99998	green	5	turquoise	1	NA	NA	0.0897966	0.0601529	0.0296437	0.0764842	0.0470592	0.0294251	0.12992	0.131472	0.323055	0.9882	0.324067	0.06	0.0904362	0.130344	0.48779	0.693828	0.488473
LOC106570886	NC_027314.1	3266867	3268902	106570886	C-C motif chemokine 4-like	6351	human	CCL4	C-C motif chemokine ligand 4	0.0574925	0.0830755	0.692051	0.490377	0.667309	250.707	0.657151	0.191278	3.43558	0.000591297	0.287944	250.707	0.359681	0.193587	1.85798	0.0631719	0.99998	green	5	NA	NA	NA	NA	0.0850677	0.0760238	0.00904389	0.0810359	0.05808	0.0229559	0.164998	0.132332	0.212452	1.24685	0.213688	0.076	0.111723	0.130567	0.39218	0.855671	0.393048
LOC106570908	NC_027314.1	5257278	5289780	106570908	uncharacterized LOC106570908	NA	NA	NA	NA	0.200497	0.253274	0.791622	0.430301	0.6413	39.3113	0.175851	0.0661355	2.65895	0.00783852	0.428031	39.3113	0.105087	0.0666877	1.57581	0.115069	0.99998	blue	2	NA	NA	NA	NA	0.16743	0.16743	0	0.125202	0.12417	0.00103229	0.37022	0.136674	0.00675293	2.70879	0.00724772	0.167	0.242623	0.133395	0.068938	1.81883	0.0702054
LOC106571171	NC_027314.1	23084053	23153182	106571171	rho-associated protein kinase 2-like	9475	human	ROCK2	Rho associated coiled-coil containing protein kinase 2	-0.119216	0.154596	-0.771146	0.442289	0.647779	12.6699	0.362467	0.0977526	3.708	0.000208903	0.215076	12.6699	0.229468	0.0992203	2.31271	0.0207383	0.99998	blue	2	turquoise	1	NA	NA	0.213618	0.213618	-2.77556e-17	0.169056	0.169056	1.94289e-16	0.484251	0.141575	0.000625168	3.42045	0.000736548	0.214	0.334204	0.135825	0.0138725	2.46055	0.01459
LOC106571238	NC_027314.1	25263830	25266149	106571238	transcription factor SOX-11-like	6664	human	SOX11	SRY-box 11	-0.0412831	0.184891	-0.223283	0.823733	0.766754	12.0334	-0.271253	0.0867272	-3.12766	0.00176202	0.329762	12.0334	-0.219498	0.0876212	-2.50508	0.0122424	0.99998	grey	0	grey	0	NA	NA	0.151249	0.144088	0.00716018	0.146149	0.140613	0.00553576	-0.316376	0.134781	0.0189079	-2.34734	0.0197351	-0.144	-0.27421	0.133217	0.039554	-2.05838	0.0406522
LOC106571435	NC_027314.1	35444953	35450183	106571435	uncharacterized LOC106571435	NA	NA	NA	NA	0.100911	0.0920892	1.09579	0.275584	0.557983	16.5513	0.51019	0.177213	2.87897	0.0039898	0.354086	16.5513	0.363767	0.178093	2.04257	0.0410954	0.99998	grey	0	turquoise	1	NA	NA	0.133946	0.1333	0.000645844	0.0901348	0.0851624	0.00497241	0.2932	0.134969	0.0298287	2.17236	0.0308247	0.134	0.16431	0.131146	0.21025	1.25288	0.21149
LOC106571583	NC_027314.1	46877919	46883381	106571583	alpha-1,6-mannosyl-glycoprotein 2-beta-N-acetylglucosaminyltransferase-like	4247	human	MGAT2	mannosyl (alpha-1,6-)-glycoprotein beta-1,2-N-acetylglucosaminyltransferase	-0.216064	0.28989	-0.74533	0.457676	0.654783	28.0149	0.139022	0.0531123	2.6175	0.00885764	0.438467	28.0149	0.115729	0.0532156	2.17471	0.0296515	0.99998	grey	0	grey	0	NA	NA	0.173867	0.173714	0.00015315	0.153093	0.152134	0.00095917	0.386449	0.137771	0.00503144	2.80501	0.00545081	0.174	0.299998	0.135241	0.0265373	2.21826	0.0274899
LOC106571682	NC_027314.1	41252688	41267589	106571682	isthmin-2-like	145501	human	ISM2	isthmin 2	-0.181676	0.148126	-1.2265	0.222654	0.520389	38.7093	0.286756	0.0985843	2.90875	0.00362883	0.346127	38.7093	0.141434	0.0995777	1.42034	0.155509	0.99998	brown	3	NA	NA	turquoise	1	0.125881	0.086161	0.0397199	0.0737054	0.0295389	0.0441664	0.186359	0.131989	0.157972	1.41192	0.15929	0.086	0.0567605	0.130238	0.662965	0.435823	0.663364
LOC106571792	NC_027314.1	54563971	54705795	106571792	serine/threonine-protein kinase WNK2-like	65268	human	WNK2	WNK lysine deficient protein kinase 2	0.109578	0.215377	0.508772	0.61194	0.713417	15.5148	0.218578	0.0730335	2.99285	0.00276388	0.345545	15.5148	0.150235	0.0734616	2.04508	0.0408465	0.99998	yellow	4	turquoise	1	NA	NA	0.202929	0.202863	6.59858e-05	0.155733	0.155716	1.693e-05	0.455861	0.140025	0.00113165	3.25557	0.00129772	0.203	0.307505	0.135429	0.0231714	2.2706	0.0240735
LOC106571879	NC_027314.1	58888389	58900071	106571879	interleukin-17 receptor E-like	132014	human	IL17RE	interleukin 17 receptor E	0.115248	0.161461	0.713779	0.476889	0.661576	14.0979	0.255461	0.0947821	2.69525	0.00703363	0.428031	14.0979	0.24936	0.0945854	2.63635	0.00838042	0.99998	blue	2	turquoise	1	NA	NA	0.160395	0.160395	-2.77556e-17	0.177774	0.177774	1.66533e-16	0.353783	0.136198	0.00938877	2.59756	0.00997903	0.16	0.354084	0.13715	0.00983073	2.58173	0.0104352
LOC106571960	NC_027314.1	62437694	62445251	106571960	protein slowmo homolog 2-like	51012	human	PRELID3B	PRELI domain containing 3B	-0.0143885	0.365848	-0.0393291	0.9687	0.794548	146.526	-0.103497	0.0376626	-2.74801	0.00599585	0.400333	146.526	-0.0683387	0.0379785	-1.79941	0.0719544	0.99998	grey	0	NA	NA	NA	NA	0.174903	0.163842	0.0110613	0.129811	0.111738	0.0180736	-0.370526	0.140109	0.00818005	-2.64455	0.00872899	-0.168	-0.217215	0.132757	0.101802	-1.63618	0.103135
LOC106572005	NC_027314.1	76196050	76296552	106572005	E3 ubiquitin-protein ligase MIB2-like	142678	human	MIB2	mindbomb E3 ubiquitin protein ligase 2	-0.0728267	0.130946	-0.55616	0.579242	0.702539	16.0833	0.503191	0.172664	2.91427	0.00356521	0.346127	16.0833	0.142883	0.176108	0.811339	0.417171	0.99998	brown	3	NA	NA	NA	NA	0.117157	0.115638	0.00151885	0.0810214	0.0747283	0.00629318	0.252587	0.133614	0.0587007	1.89043	0.0599259	0.116	0.143949	0.13082	0.271176	1.10036	0.272297
LOC106572173	NC_027314.1	68315130	68330408	106572173	serine/threonine-protein kinase 38-like	11329	human	STK38	serine/threonine kinase 38	-0.273473	0.269627	-1.01426	0.312703	0.582115	329.625	0.178312	0.0595598	2.99383	0.00275498	0.345545	329.625	0.0760646	0.0603883	1.25959	0.207817	0.99998	brown	3	NA	NA	turquoise	1	0.150275	0.112947	0.0373286	0.0947128	0.0518679	0.0428449	0.247223	0.134001	0.0650478	1.84493	0.0663007	0.114	0.0997304	0.130443	0.444537	0.764554	0.445301
LOC106572241	NC_027314.1	64847354	64852806	106572241	protein RCC2 homolog	55920	human	RCC2	regulator of chromosome condensation 2	0.72538	0.310992	2.33247	0.0215123	0.242471	312.528	0.137166	0.0466267	2.94178	0.00326327	0.346127	312.528	0.0762553	0.0471407	1.61761	0.105746	0.99998	black	7	NA	NA	brown	3	0.152506	0.122796	0.0297098	0.108425	0.0690541	0.0393707	0.269377	0.134472	0.0451543	2.00321	0.0462979	0.123	0.133032	0.130826	0.309219	1.01686	0.31026
LOC106572669	NC_027314.1	89857608	89924911	106572669	histone-lysine N-methyltransferase 2D-like	8085	human	KMT2D	lysine methyltransferase 2D	0.58431	0.484506	1.20599	0.230432	0.526226	117.558	0.0843117	0.0315683	2.67078	0.00756763	0.428031	117.558	0.0410699	0.0318689	1.28871	0.197498	0.99998	black	7	NA	NA	NA	NA	0.124078	0.123513	0.000565315	0.0630253	0.0514328	0.0115925	0.271868	0.1352	0.0443403	2.01086	0.0454778	0.125	0.0989893	0.130601	0.448479	0.757953	0.449236
LOC106572703	NC_027314.1	91452286	91483724	106572703	polypeptide N-acetylgalactosaminyltransferase 6-like	11226	human	GALNT6	polypeptide N-acetylgalactosaminyltransferase 6	0.244264	0.184198	1.32609	0.187581	0.494924	23.8773	0.228942	0.0864499	2.64826	0.00809078	0.42898	23.8773	0.166032	0.0868462	1.91179	0.0559032	0.99998	yellow	4	NA	NA	NA	NA	0.144903	0.141003	0.00390002	0.125607	0.118666	0.00694122	0.311057	0.135716	0.0219072	2.29197	0.0227886	0.142	0.231076	0.132907	0.0820992	1.73863	0.0834033
LOC106572714	NC_027314.1	90795574	90818266	106572714	structural maintenance of chromosomes protein 1A-like	8243	human	SMC1A	structural maintenance of chromosomes 1A	0.581694	0.36945	1.57448	0.118274	0.419489	58.0542	0.115558	0.0428391	2.6975	0.00698623	0.428031	58.0542	0.095049	0.0429783	2.21156	0.026997	0.99998	blue	2	turquoise	1	NA	NA	0.18137	0.172897	0.00847308	0.165312	0.154761	0.010551	0.382302	0.136661	0.0051507	2.79745	0.00557573	0.172	0.304818	0.134937	0.0238855	2.25897	0.0247989
LOC106572852	NC_027314.1	96747407	96782316	106572852	zinc finger protein 335-like	63925	human	ZNF335	zinc finger protein 335	-0.180042	0.27505	-0.654579	0.514118	0.678052	18.527	0.174787	0.056977	3.06768	0.0021573	0.343511	18.527	0.145711	0.0570397	2.55455	0.0106325	0.99998	blue	2	grey	0	NA	NA	0.221077	0.221077	-2.77556e-17	0.196342	0.194984	0.00135781	0.522617	0.149404	0.000468731	3.49802	0.000560036	0.23	0.402988	0.143619	0.00501665	2.80596	0.00543531
LOC106572979	NC_027314.1	103000000	103000000	106572979	60S acidic ribosomal protein P2-like	6181	human	RPLP2	ribosomal protein lateral stalk subunit P2	0.466766	0.215875	2.1622	0.0327891	0.280273	62.4592	0.206285	0.0781174	2.64071	0.00827327	0.42898	62.4592	0.0697274	0.0789671	0.882993	0.37724	0.99998	grey	0	NA	NA	NA	NA	0.1436	0.138007	0.00559242	0.0895463	0.0769934	0.012553	0.302929	0.135026	0.0248655	2.24349	0.0257939	0.138	0.148888	0.131426	0.25727	1.13287	0.25842
LOC106573105	NC_027315.1	6314809	6323878	106573105	aurora kinase B-like	9212	human	AURKB	aurora kinase B	0.311916	0.162081	1.92445	0.0569053	0.328772	18.1557	-0.245381	0.0925209	-2.65217	0.00799774	0.42898	18.1557	-0.242818	0.0926889	-2.61971	0.00880059	0.99998	red	6	blue	2	NA	NA	0.132372	0.132355	1.71124e-05	0.165891	0.165891	-1.94289e-16	-0.290918	0.134823	0.0309449	-2.15778	0.0319544	-0.133	-0.325805	0.13476	0.0156204	-2.41767	0.0163792
LOC106573185	NC_027315.1	13306511	13412236	106573185	FYVE, RhoGEF and PH domain-containing protein 4-like	121512	human	FGD4	FYVE, RhoGEF and PH domain containing 4	0.0076046	0.159132	0.0477881	0.961973	0.793868	52.0911	0.39263	0.0990186	3.96521	7.33311e-05	0.184494	52.0911	0.260928	0.100477	2.59688	0.00940735	0.99998	black	7	turquoise	1	NA	NA	0.18708	0.184932	0.0021473	0.131157	0.127209	0.00394806	0.415163	0.139037	0.00282658	2.98599	0.00312434	0.186	0.247388	0.132742	0.0623663	1.86368	0.0636083
LOC106573195	NC_027315.1	12938978	12997762	106573195	solute carrier family 45 member 3-like	85414	human	SLC45A3	solute carrier family 45 member 3	0.288247	0.154444	1.86636	0.0646791	0.346107	14.5149	0.260163	0.0974559	2.66955	0.00759537	0.428031	14.5149	0.237375	0.0972182	2.44168	0.0146192	0.99998	black	7	turquoise	1	NA	NA	0.153586	0.148256	0.00532974	0.157593	0.150955	0.00663863	0.326179	0.135528	0.0160958	2.40674	0.0168652	0.148	0.297435	0.135057	0.0276447	2.20229	0.0286125
LOC106573199	NC_027315.1	12599852	12644088	106573199	lysine-specific demethylase 7B-like	503902	zebrafish	kdm7ab	ysine (K)-specific demethylase 7Ab	0.275454	0.254069	1.08417	0.280681	0.560617	22.9942	0.191471	0.0641191	2.98617	0.00282492	0.345545	22.9942	0.178719	0.0641504	2.78594	0.00533731	0.99998	grey	0	grey	0	NA	NA	0.190983	0.190983	-2.77556e-17	0.190202	0.189851	0.000351224	0.429839	0.140571	0.00222954	3.05782	0.00248658	0.192	0.383737	0.139934	0.00610153	2.74227	0.00656927
LOC106573247	NC_027315.1	10217774	10233199	106573247	probable methyltransferase BTM2 homolog	154743	human	BMT2	base methyltransferase of 25S rRNA 2 homolog	0.0714251	0.285662	0.250033	0.803032	0.762503	36.035	0.162557	0.0623446	2.60739	0.00912343	0.438507	36.035	0.134237	0.0625346	2.1466	0.0318248	0.99998	brown	3	turquoise	1	NA	NA	0.156998	0.156998	0	0.152291	0.152291	1.94289e-16	0.347352	0.136682	0.0110436	2.54132	0.011685	0.157	0.300703	0.135485	0.0264556	2.21946	0.027407
LOC106573693	NC_027315.1	33610938	33641126	106573693	zinc finger CCCH domain-containing protein 18-like	124245	human	ZC3H18	zinc finger CCCH-type containing 18	-0.0626974	0.35391	-0.177156	0.859714	0.775335	118.427	0.147796	0.0504947	2.92697	0.00342284	0.346127	118.427	0.0853709	0.0510064	1.67373	0.0941838	0.99998	brown	3	NA	NA	NA	NA	0.182431	0.18232	0.000111354	0.123521	0.121245	0.00227693	0.405381	0.137299	0.0031518	2.95253	0.00347	0.182	0.235288	0.132247	0.0752158	1.77915	0.0765028
LOC106573694	NC_027315.1	33537079	33546036	106573694	cirhin-like	84916	human	UTP4	UTP4, small subunit processome component	-0.356966	0.17317	-2.06136	0.0416481	0.300845	44.8758	0.268626	0.0867617	3.09614	0.00196061	0.342923	44.8758	0.168042	0.0875763	1.91881	0.0550084	0.99998	brown	3	NA	NA	turquoise	1	0.136535	0.0915418	0.0449933	0.0920644	0.0662881	0.0257764	0.198454	0.132285	0.133563	1.5002	0.1349	0.092	0.127681	0.130754	0.328817	0.9765	0.329816
LOC106573818	NC_027315.1	40258347	40267911	106573818	calreticulin-like	811	human	CALR	calreticulin	0.290769	0.365697	0.795108	0.428278	0.640653	689.746	0.140687	0.0417066	3.37327	0.000742809	0.290305	689.746	0.0958096	0.0422064	2.27003	0.023206	0.99998	green	5	turquoise	1	NA	NA	0.183584	0.183584	-2.77556e-17	0.140002	0.138908	0.00109465	0.412428	0.139063	0.00301936	2.96576	0.00332936	0.185	0.271166	0.133489	0.0422166	2.03138	0.0433374
LOC106574144	NC_027315.1	52434215	52458565	106574144	mitofusin-1-like	55669	human	MFN1	mitofusin 1	-0.0496311	0.218625	-0.227015	0.820837	0.766386	35.4923	0.192692	0.0717997	2.68374	0.00728027	0.428031	35.4923	0.136795	0.0722312	1.89384	0.0582457	0.99998	green	5	NA	NA	NA	NA	0.139611	0.138169	0.00144241	0.113953	0.110544	0.00340915	0.303951	0.13518	0.0245443	2.2485	0.0254678	0.139	0.214775	0.132452	0.104904	1.62153	0.106239
LOC106574264	NC_027315.1	65347384	65383170	106574264	tyrosine-protein phosphatase non-receptor type 4-like	5775	human	PTPN4	protein tyrosine phosphatase, non-receptor type 4	0.327294	0.216828	1.50946	0.134074	0.437284	46.8507	0.203151	0.0670299	3.03075	0.00243949	0.345545	46.8507	0.150264	0.0675062	2.22593	0.0260188	0.99998	yellow	4	turquoise	1	NA	NA	0.156944	0.147993	0.00895103	0.123386	0.105969	0.0174165	0.32532	0.135278	0.0161799	2.40483	0.0169511	0.148	0.205931	0.132375	0.11979	1.55566	0.12113
LOC106574270	NC_027315.1	64715778	64743547	106574270	immunoglobulin superfamily member 10-like	285313	human	IGSF10	immunoglobulin superfamily member 10	-0.113003	0.21247	-0.531856	0.595908	0.70886	16.084	0.244253	0.0827093	2.95315	0.00314553	0.346127	16.084	0.164211	0.0830271	1.9778	0.0479516	0.99998	grey	0	grey	0	NA	NA	0.212318	0.212318	0	0.179944	0.164298	0.0156455	0.480876	0.141473	0.000676163	3.39907	0.000793675	0.213	0.325117	0.135915	0.0167543	2.39206	0.0175379
LOC106574724	NC_027315.1	76627027	76645118	106574724	sodium/potassium-transporting ATPase subunit alpha-1	476	human	ATP1A1	ATPase Na+/K+ transporting subunit alpha 1	-0.290684	0.497956	-0.583754	0.560592	0.694919	448.16	-0.0832186	0.0313799	-2.65197	0.00800235	0.42898	448.16	-0.0591082	0.0315819	-1.87158	0.0612645	0.99998	turquoise	1	NA	NA	NA	NA	0.180613	0.178077	0.00253583	0.132544	0.128757	0.00378624	-0.39773	0.138018	0.003955	-2.88173	0.0043195	-0.179	-0.250406	0.132734	0.0592238	-1.88653	0.0604515
LOC106574771	NC_027315.1	77537767	77620942	106574771	filamin A-interacting protein 1-like	27145	human	FILIP1	filamin A interacting protein 1	0.171437	0.202062	0.848435	0.398055	0.628277	100.12	-0.273784	0.0795512	-3.4416	0.000578284	0.287944	100.12	-0.189947	0.0804886	-2.35993	0.0182785	0.99998	turquoise	1	grey	0	NA	NA	0.195756	0.195011	0.000744776	0.153405	0.151576	0.00182919	-0.436419	0.138732	0.00165655	-3.14576	0.00186943	-0.195	-0.297081	0.134147	0.0267885	-2.21459	0.0277446
LOC106574893	NC_027315.1	80458121	80461245	106574893	zinc finger CCCH domain-containing protein 5-like	64718	human	UNKL	unkempt family like zinc finger	0.152156	0.323904	0.469756	0.639467	0.721413	24.029	0.150811	0.0510226	2.95578	0.00311883	0.346127	24.029	0.135711	0.0510219	2.65986	0.00781722	0.99998	blue	2	turquoise	1	NA	NA	0.188361	0.184926	0.00343552	0.192358	0.189341	0.00301753	0.410276	0.137092	0.00276517	2.9927	0.00305895	0.184	0.37465	0.136014	0.00587817	2.7545	0.00633624
LOC106574923	NC_027315.1	81377093	81381243	106574923	STE20-related kinase adapter protein beta-like	55437	human	STRADB	STE20-related kinase adaptor beta	-0.238723	0.244599	-0.975974	0.331238	0.593411	30.5497	-0.20042	0.0634716	-3.15763	0.00159055	0.31339	30.5497	-0.102564	0.0645231	-1.58957	0.111931	0.99998	turquoise	1	NA	NA	NA	NA	0.179637	0.179637	-2.77556e-17	0.0965176	0.081453	0.0150646	-0.408201	0.141153	0.0038291	-2.89191	0.00418669	-0.183	-0.157403	0.131467	0.231195	-1.19729	0.232397
LOC106575192	NC_027316.1	8158511	8194610	106575192	tyrosine-protein phosphatase non-receptor type 4-like	5775	human	PTPN4	protein tyrosine phosphatase, non-receptor type 4	0.32733	0.277653	1.17891	0.240999	0.532329	71.2406	0.155953	0.0558635	2.79167	0.00524361	0.389166	71.2406	0.122527	0.0561131	2.18357	0.0289938	0.99998	yellow	4	turquoise	1	NA	NA	0.149171	0.149165	5.6495e-06	0.123501	0.118469	0.00503218	0.327043	0.13461	0.0151171	2.42956	0.0158644	0.149	0.229886	0.132186	0.082014	1.73912	0.083318
LOC106575430	NC_027316.1	15603303	15612206	106575430	ELAV-like protein 1	1994	human	ELAVL1	ELAV like RNA binding protein 1	0.100246	0.324472	0.308951	0.757949	0.753885	160.318	0.136515	0.0515768	2.64684	0.00812484	0.42898	160.318	0.0961133	0.0518854	1.85242	0.063966	0.99998	black	7	NA	NA	NA	NA	0.128733	0.12241	0.0063236	0.0913509	0.0769531	0.0143979	0.267499	0.133825	0.045622	1.99887	0.046769	0.123	0.148419	0.131017	0.257286	1.13283	0.258436
LOC106575478	NC_027316.1	16716745	16724463	106575478	mitotic checkpoint protein BUB3	9184	human	BUB3	BUB3, mitotic checkpoint protein	-0.231268	0.126978	-1.82133	0.0712994	0.356974	18.7922	-0.284638	0.107457	-2.64884	0.00807681	0.42898	18.7922	-0.210443	0.108244	-1.94416	0.0518765	0.99998	red	6	blue	2	NA	NA	0.124013	0.123396	0.000616827	0.10929	0.109236	5.39364e-05	-0.275021	0.137188	0.044996	-2.00469	0.0461385	-0.126	-0.212758	0.133169	0.110121	-1.59765	0.111459
LOC106576015	NC_027300.1	19329265	19337610	106576015	adenylyltransferase and sulfurtransferase MOCS3-like	27304	human	MOCS3	molybdenum cofactor synthesis 3	-0.568158	0.414839	-1.36959	0.173631	0.48184	41.6687	0.126791	0.0424498	2.98684	0.00281881	0.345545	41.6687	0.0866726	0.0427629	2.02682	0.042681	0.99998	blue	2	turquoise	1	NA	NA	0.195585	0.191917	0.00366841	0.155009	0.146611	0.0083979	0.429614	0.138669	0.00194752	3.09812	0.00218356	0.192	0.286707	0.133749	0.0320635	2.14362	0.0330861
LOC106576219	NC_027316.1	43092877	43097432	106576219	E3 ubiquitin-protein ligase TRIM39-like	56658	human	TRIM39	tripartite motif containing 39	0.273059	0.15498	1.7619	0.0808899	0.372073	13.3266	0.302348	0.0923436	3.27416	0.00105976	0.290305	13.3266	0.14139	0.0937829	1.50763	0.13165	0.99998	green	5	NA	NA	NA	NA	0.168107	0.157086	0.011021	0.0987315	0.0825397	0.0161918	0.34528	0.135409	0.0107754	2.5499	0.0114089	0.157	0.159655	0.131453	0.224543	1.21454	0.225757
LOC106576272	NC_027316.1	44564830	44585970	106576272	N-acetylglucosamine-1-phosphotransferase subunits alpha/beta-like	79158	human	GNPTAB	N-acetylglucosamine-1-phosphate transferase alpha and beta subunits	-0.321445	0.377681	-0.851102	0.396579	0.627134	34.9469	0.121773	0.0464232	2.6231	0.00871338	0.436875	34.9469	0.0772302	0.0467264	1.65282	0.0983685	0.99998	blue	2	NA	NA	NA	NA	0.17142	0.17142	-2.77556e-17	0.158079	0.150533	0.00754684	0.3784	0.136113	0.00543505	2.78005	0.0058733	0.171	0.294918	0.134005	0.0277505	2.2008	0.0287197
LOC106576419	NC_027316.1	47666848	47672889	106576419	forkhead box protein M1-like	2305	human	FOXM1	forkhead box M1	0.13123	0.160915	0.815522	0.416552	0.63547	9.68083	-0.236159	0.0902644	-2.6163	0.00888893	0.438467	9.68083	-0.292022	0.0900725	-3.24207	0.00118664	0.99998	red	6	blue	2	NA	NA	0.146382	0.142952	0.0034302	0.198319	0.196487	0.00183158	-0.315581	0.135599	0.0199492	-2.3273	0.020796	-0.144	-0.389324	0.136577	0.00436384	-2.85059	0.00475003
LOC106576591	NC_027316.1	55013868	55016227	106576591	DNA-(apurinic or apyrimidinic site) lyase-like	79661	human	NEIL1	nei like DNA glycosylase 1	0.0526486	0.147333	0.357345	0.721524	0.743923	22.6342	0.274024	0.0942477	2.90749	0.00364344	0.346127	22.6342	0.054263	0.0956706	0.567186	0.570588	0.99998	brown	3	NA	NA	turquoise	1	0.155018	0.0906179	0.0643996	0.103347	0.00290842	0.100438	0.196614	0.132624	0.138211	1.48249	0.139545	0.091	-0.00558222	0.130028	0.965757	-0.042931	0.965793
LOC106577131	NC_027317.1	22719066	22764229	106577131	probable E3 ubiquitin-protein ligase HECTD2	143279	human	HECTD2	HECT domain E3 ubiquitin protein ligase 2	0.243269	0.184472	1.31873	0.190022	0.496887	16.2609	-0.30167	0.0859952	-3.50799	0.000451508	0.283935	16.2609	-0.205425	0.0873103	-2.35281	0.0186321	0.99998	turquoise	1	grey	0	NA	NA	0.209221	0.208251	0.000969862	0.168706	0.157489	0.0112167	-0.47385	0.141734	0.000828107	-3.34323	0.00096293	-0.21	-0.308756	0.134396	0.0215981	-2.29736	0.0224742
LOC106577210	NC_027317.1	27489581	27500350	106577210	acyl-CoA desaturase-like	79966	human	SCD5	stearoyl-CoA desaturase 5	-0.025155	0.472531	-0.0532345	0.957642	0.793052	114.264	0.0965167	0.0351061	2.74929	0.00597253	0.400333	114.264	0.0788009	0.0352521	2.23535	0.0253941	0.99998	grey	0	grey	0	NA	NA	0.152418	0.151013	0.00140535	0.131899	0.129221	0.00267802	0.334723	0.136575	0.0142524	2.45084	0.0149792	0.152	0.252184	0.13339	0.058682	1.89057	0.0599071
LOC106577237	NC_027317.1	30738842	30771437	106577237	hsp70-Hsp90 organizing protein-like	64427	human	TTC31	tetratricopeptide repeat domain 31	-0.643199	0.374017	-1.71971	0.0883243	0.379755	74.2992	0.118472	0.0416743	2.8428	0.00447187	0.368683	74.2992	0.0472426	0.0421661	1.12039	0.262547	0.99998	green	5	NA	NA	NA	NA	0.140117	0.132133	0.0079837	0.0805205	0.0514123	0.0291083	0.290805	0.135271	0.0315709	2.1498	0.0325878	0.133	0.0989393	0.130564	0.448581	0.757783	0.449337
LOC106577279	NC_027317.1	31340831	31457057	106577279	interferon-induced very large GTPase 1-like	387751	human	GVINP1	GTPase, very large interferon inducible pseudogene 1	0.0480632	0.119586	0.401912	0.688535	0.732698	18.6326	0.364383	0.126575	2.87879	0.0039921	0.354086	18.6326	0.110225	0.128093	0.86051	0.389508	0.99998	green	5	NA	NA	NA	NA	0.132816	0.121757	0.0110587	0.0779753	0.0428425	0.0351327	0.265445	0.133591	0.0469227	1.987	0.048079	0.122	0.0824053	0.130423	0.527497	0.631831	0.528109
LOC106577366	NC_027317.1	35913967	35935563	106577366	PHD finger protein 3-like	23469	human	PHF3	PHD finger protein 3	-0.0202455	0.339295	-0.0596694	0.952528	0.792078	48.8452	0.133603	0.0449782	2.9704	0.00297411	0.346127	48.8452	0.0785786	0.0453221	1.73378	0.0829571	0.99998	brown	3	NA	NA	NA	NA	0.175642	0.165015	0.0106272	0.141655	0.110315	0.0313398	0.371882	0.139772	0.00779935	2.66063	0.00833446	0.168	0.214811	0.132971	0.106209	1.61547	0.107545
LOC106578026	NC_027317.1	63539892	63548350	106578026	uncharacterized LOC106578026	NA	NA	NA	SEQ NOTED	0.0281142	0.0419402	0.670342	0.504058	0.673778	164.783	1.34412	0.29513	4.55432	5.2555e-06	0.057114	164.783	0.792167	0.300182	2.63895	0.00831626	0.99998	grey	0	grey	0	grey	0	0.214214	0.211829	0.00238541	0.16852	0.162607	0.00591325	0.470154	0.137169	0.000609056	3.42755	0.000718461	0.208	0.317333	0.133289	0.0172757	2.38079	0.0180703
LOC106578048	NC_027317.1	65343533	65349539	106578048	ras-related protein Rab-38-like	23682	human	RAB38	RAB38, member RAS oncogene family	-0.123059	0.109821	-1.12054	0.264947	0.550763	18.362	0.436551	0.133865	3.26114	0.00110967	0.290305	18.362	0.126532	0.135942	0.930777	0.351969	0.99998	brown	3	NA	NA	turquoise	1	0.125302	0.105704	0.0195975	0.0943225	0.06097	0.0333525	0.229703	0.132943	0.0840171	1.72784	0.0853252	0.106	0.117551	0.130874	0.369081	0.898196	0.369996
LOC106578051	NC_027317.1	65158099	65229358	106578051	diacylglycerol kinase delta-like	8527	human	DGKD	diacylglycerol kinase delta	-0.202333	0.278479	-0.726564	0.469051	0.659018	32.5442	0.155487	0.0578508	2.68772	0.00719422	0.428031	32.5442	0.103905	0.0581888	1.78566	0.0741549	0.99998	blue	2	NA	NA	NA	NA	0.171317	0.168394	0.00292338	0.124399	0.120624	0.00377503	0.374302	0.137285	0.00640192	2.72645	0.00688233	0.169	0.234838	0.132841	0.0770928	1.76781	0.078385
LOC106578073	NC_027317.1	65953952	65965829	106578073	heat shock 70 kDa protein 12B-like	116835	human	HSPA12B	heat shock protein family A (Hsp70) member 12B	0.162834	0.18349	0.88743	0.376801	0.616355	12.9398	-0.186634	0.069775	-2.6748	0.00747745	0.428031	12.9398	-0.122498	0.0704283	-1.73933	0.0819776	0.99998	grey	0	NA	NA	NA	NA	0.18399	0.174171	0.00981899	0.159578	0.146804	0.0127744	-0.408432	0.146439	0.00528571	-2.78909	0.00571706	-0.184	-0.292147	0.137499	0.0336095	-2.12473	0.0346493
LOC106578343	NC_027318.1	5589560	5614414	106578343	zinc finger protein 281-like	23528	human	ZNF281	zinc finger protein 281	-0.0998996	0.1641	-0.608771	0.543943	0.688762	27.5183	0.242234	0.0889452	2.7234	0.0064613	0.422057	27.5183	0.113716	0.0897783	1.26663	0.205287	0.99998	brown	3	NA	NA	turquoise	1	0.137734	0.0791383	0.0585955	0.0926755	0.0207567	0.0719187	0.171063	0.131773	0.194229	1.29817	0.195496	0.079	0.0398545	0.130105	0.759357	0.306325	0.759627
LOC106578437	NC_027318.1	11270521	11464664	106578437	semaphorin-5A-like	9037	human	SEMA5A	semaphorin 5A	0.35016	0.289084	1.21128	0.228409	0.524658	49.3111	-0.203202	0.0538179	-3.77574	0.000159534	0.206684	49.3111	-0.14289	0.0546281	-2.61568	0.00890499	0.99998	turquoise	1	grey	0	NA	NA	0.217998	0.217998	-2.77556e-17	0.161774	0.160089	0.00168518	-0.506946	0.14565	0.000500355	-3.48057	0.000595892	-0.224	-0.314714	0.135074	0.0198095	-2.32994	0.0206538
LOC106578800	NC_027318.1	36600888	36629754	106578800	calpain-2 catalytic subunit-like	824	human	CAPN2	calpain 2	-0.0683122	0.250409	-0.272803	0.785521	0.758991	32.513	0.192302	0.0665314	2.89039	0.00384759	0.351257	32.513	0.0993809	0.0672822	1.47708	0.139655	0.99998	blue	2	NA	NA	NA	NA	0.176503	0.176073	0.000429564	0.106863	0.099658	0.00720455	0.39012	0.136967	0.00439554	2.84829	0.00478337	0.176	0.193261	0.131977	0.143097	1.46436	0.144427
LOC106578818	NC_027318.1	37866685	37990524	106578818	uncharacterized LOC106578818	NA	NA	NA	NA	0.37585	0.401858	0.93528	0.351712	0.604862	261.259	0.11016	0.0377756	2.91617	0.00354361	0.346127	261.259	0.0714424	0.0381109	1.87459	0.0608489	0.99998	green	5	NA	NA	NA	NA	0.148352	0.142318	0.00603362	0.118342	0.101529	0.0168127	0.316309	0.136903	0.0208622	2.31047	0.0217255	0.144	0.196927	0.132221	0.136387	1.48938	0.137722
LOC106578955	NC_027318.1	45402483	45462933	106578955	phosphatidylcholine:ceramide cholinephosphotransferase 1-like	259230	human	SGMS1	sphingomyelin synthase 1	-0.767528	0.342715	-2.23955	0.0271501	0.260969	73.5837	-0.123579	0.0464035	-2.66314	0.00774154	0.428031	73.5837	-0.0976955	0.0466808	-2.09284	0.0363634	0.99998	turquoise	1	grey	0	NA	NA	0.155348	0.150741	0.00460692	0.139508	0.126876	0.0126326	-0.333655	0.136235	0.014321	-2.44911	0.0150495	-0.152	-0.24699	0.132915	0.0631341	-1.85825	0.0643793
LOC106579084	NC_027318.1	59901376	59905027	106579084	translational activator of cytochrome c oxidase 1	51204	human	TACO1	translational activator of cytochrome c oxidase I	0.0173287	0.368905	0.0469733	0.96262	0.79391	37.1467	-0.118528	0.0438828	-2.70102	0.00691276	0.428031	37.1467	-0.0697817	0.0442248	-1.57788	0.114592	0.99998	turquoise	1	NA	NA	NA	NA	0.166496	0.156455	0.0100408	0.103804	0.0945455	0.00925866	-0.346354	0.136244	0.0110168	-2.54217	0.0116574	-0.157	-0.18268	0.131422	0.164522	-1.39002	0.165832
LOC106579180	NC_027318.1	55158319	55188357	106579180	leucine-rich repeat-containing protein 4B-like	94030	human	LRRC4B	leucine rich repeat containing 4B	0.114457	0.193305	0.592106	0.555006	0.693045	16.1506	0.252364	0.0877852	2.87479	0.00404295	0.35598	16.1506	0.164726	0.0884827	1.86168	0.0626487	0.99998	green	5	NA	NA	NA	NA	0.14567	0.144699	0.000970832	0.113465	0.112965	0.000499649	0.319997	0.136348	0.0189296	2.34691	0.0197573	0.146	0.220252	0.133071	0.0978959	1.65514	0.0992251
LOC106579454	NC_027318.1	66939559	66949400	106579454	transferrin receptor protein 1-like	7037	human	TFRC	transferrin receptor	-0.15789	0.168304	-0.938124	0.350255	0.604246	38.2538	0.272519	0.0927557	2.93803	0.00330303	0.346127	38.2538	0.147861	0.0938345	1.57577	0.115079	0.99998	blue	2	NA	NA	NA	NA	0.161936	0.155171	0.00676487	0.107542	0.0969242	0.0106177	0.343294	0.136492	0.0118993	2.51512	0.0125651	0.156	0.188069	0.132118	0.154593	1.42349	0.155914
LOC106579655	NC_027318.1	72513441	72553725	106579655	rho GTPase-activating protein 18-like	93663	human	ARHGAP18	Rho GTPase activating protein 18	-0.318511	0.281736	-1.13053	0.260735	0.547943	30.325	0.143799	0.0554787	2.59197	0.00954284	0.447604	30.325	0.0973359	0.055816	1.74387	0.0811819	0.99998	grey	0	NA	NA	NA	NA	0.155484	0.155484	0	0.129956	0.129874	8.13438e-05	0.341958	0.135442	0.011578	2.52475	0.0122348	0.155	0.253665	0.133362	0.057161	1.90208	0.0583786
LOC106579758	NC_027318.1	82048306	82049517	106579758	interferon-induced guanylate-binding protein 1-like	2633	human	GBP1	guanylate binding protein 1	0.197801	0.144997	1.36417	0.175323	0.483486	119.814	0.305212	0.116736	2.61454	0.00893484	0.438467	119.814	0.0884731	0.118007	0.74973	0.453417	0.99998	green	5	NA	NA	NA	NA	0.0919984	0.0864729	0.00552554	0.0515084	0.0317931	0.0197154	0.188954	0.133529	0.157047	1.41507	0.158366	0.087	0.0610319	0.13014	0.639091	0.46897	0.639524
LOC106579904	NC_027301.1	20112748	20204673	106579904	growth factor receptor-bound protein 10-like	2887	human	GRB10	growth factor receptor bound protein 10	-0.127223	0.234941	-0.541508	0.589263	0.706419	59.4043	0.174381	0.065563	2.65974	0.00782008	0.428031	59.4043	0.100465	0.0660399	1.52127	0.128192	0.99998	grey	0	NA	NA	NA	NA	0.131901	0.114778	0.0171232	0.0949687	0.0661001	0.0288686	0.249977	0.133266	0.0606852	1.87578	0.0619197	0.115	0.127377	0.130812	0.330184	0.973743	0.331181
LOC106579966	NC_027319.1	18620602	18640516	106579966	ral guanine nucleotide dissociation stimulator-like	5900	human	RALGDS	ral guanine nucleotide dissociation stimulator	-0.132046	0.249986	-0.528212	0.598426	0.710399	40.1627	-0.15819	0.0596214	-2.65324	0.00797235	0.42898	40.1627	-0.119431	0.059972	-1.99144	0.0464322	0.99998	turquoise	1	grey	0	NA	NA	0.155032	0.151733	0.00329858	0.11219	0.107848	0.00434176	-0.341301	0.139046	0.0141046	-2.45459	0.0148277	-0.155	-0.20939	0.13253	0.114121	-1.57994	0.11546
LOC106580522	NC_027319.1	35361803	35405601	106580522	lysyl oxidase homolog 2B	4017	human	LOXL2	lysyl oxidase like 2	-0.246626	0.260877	-0.945371	0.346561	0.602581	26.4584	-0.169377	0.0606341	-2.79344	0.00521514	0.389166	26.4584	-0.121557	0.0611999	-1.98622	0.0470085	0.99998	turquoise	1	grey	0	NA	NA	0.140088	0.139536	0.000551981	0.108115	0.106391	0.00172402	-0.309007	0.136243	0.0233258	-2.26806	0.0242304	-0.141	-0.206238	0.132132	0.118559	-1.56085	0.119899
LOC106580666	NC_027319.1	42713965	42792753	106580666	endothelin-converting enzyme 2-like	9718	human	ECE2	endothelin converting enzyme 2	0.616353	0.352401	1.74901	0.083104	0.375552	120.778	0.142993	0.0460875	3.10264	0.00191803	0.342923	120.778	0.0675749	0.0467248	1.44623	0.148112	0.99998	yellow	4	NA	NA	NA	NA	0.174016	0.172409	0.00160702	0.105738	0.101425	0.00431378	0.382951	0.137082	0.00521252	2.7936	0.00564046	0.173	0.196274	0.131686	0.136102	1.49047	0.137437
LOC106580729	NC_027319.1	45396553	45399798	106580729	zinc finger protein 36, C3H1 type-like 1	677	human	ZFP36L1	ZFP36 ring finger protein like 1	0.22071	0.188678	1.16977	0.244644	0.534776	15.706	-0.20802	0.0782418	-2.65868	0.00784475	0.428031	15.706	-0.187949	0.0785063	-2.39406	0.0166631	0.99998	turquoise	1	grey	0	NA	NA	0.1765	0.1765	-2.77556e-17	0.179416	0.179416	-1.94289e-16	-0.396332	0.139027	0.00436142	-2.85076	0.00474749	-0.178	-0.354683	0.136122	0.00917056	-2.60563	0.00975363
LOC106581164	NC_027319.1	59474049	59475869	106581164	glia maturation factor gamma-like	9535	human	GMFG	glia maturation factor gamma	0.335859	0.228936	1.46705	0.145243	0.452035	129.567	0.209456	0.0695155	3.01309	0.00258605	0.345545	129.567	0.135663	0.0701432	1.93409	0.0531021	0.99998	yellow	4	turquoise	1	NA	NA	0.152228	0.152174	5.34403e-05	0.0976726	0.0968129	0.000859753	0.336241	0.135984	0.0134111	2.47266	0.014117	0.153	0.18723	0.13158	0.154755	1.42293	0.156076
LOC106582157	NC_027320.1	31367687	31379782	106582157	E3 SUMO-protein ligase RanBP2-like	5903	human	RANBP2	RAN binding protein 2	0.0376368	0.161704	0.232752	0.81639	0.765267	11.8922	0.226139	0.0822079	2.75082	0.00594457	0.400333	11.8922	0.112755	0.0828211	1.36143	0.173377	0.99998	blue	2	NA	NA	NA	NA	0.179912	0.149876	0.0300357	0.121585	0.0804844	0.041101	0.333276	0.137845	0.0156162	2.41776	0.0163749	0.151	0.15635	0.132242	0.237085	1.1823	0.238275
LOC106582237	NC_027320.1	34782338	34788919	106582237	interferon-induced guanylate-binding protein 1-like	2633	human	GBP1	guanylate binding protein 1	0.0609919	0.136492	0.446855	0.655867	0.72551	36.3528	0.35223	0.116665	3.01916	0.00253476	0.345545	36.3528	0.110668	0.118237	0.935987	0.34928	0.99998	green	5	NA	NA	NA	NA	0.124655	0.100427	0.0242278	0.0849762	0.0439976	0.0409786	0.219415	0.133631	0.100602	1.64194	0.101934	0.101	0.0845549	0.130342	0.516522	0.648715	0.517153
LOC106582386	NC_027320.1	46117439	46124200	106582386	N-myc-interactor-like	9111	human	NMI	N-myc and STAT interactor	0.244603	0.183071	1.33611	0.184296	0.492656	22.163	0.247625	0.0818958	3.02366	0.00249737	0.345545	22.163	0.0594665	0.0832246	0.71453	0.474899	0.99998	blue	2	NA	NA	turquoise	1	0.133464	0.113964	0.0195003	0.0766821	0.0256201	0.051062	0.248093	0.1333	0.0627204	1.86117	0.0639639	0.114	0.049218	0.130189	0.705393	0.37805	0.705733
LOC106582924	NC_027321.1	17359105	17365471	106582924	transcriptional adapter 3	10474	human	TADA3	transcriptional adaptor 3	0.255069	0.391931	0.6508	0.516545	0.678475	29.3438	0.118315	0.0441698	2.67865	0.00739193	0.428031	29.3438	0.0685544	0.0444866	1.54101	0.123314	0.99998	grey	0	NA	NA	NA	NA	0.184126	0.178563	0.00556306	0.149682	0.121137	0.0285448	0.412847	0.145132	0.00444632	2.84463	0.00483675	0.185	0.242244	0.137439	0.0779747	1.76256	0.0792691
LOC106583167	NC_027321.1	31492522	31496547	106583167	class E basic helix-loop-helix protein 40-like	8553	human	BHLHE40	basic helix-loop-helix family member e40	-0.142942	0.218966	-0.652805	0.515257	0.678335	93.3605	-0.184945	0.069407	-2.66464	0.00770715	0.428031	93.3605	-0.108627	0.0700328	-1.55109	0.12088	0.99998	turquoise	1	NA	NA	NA	NA	0.176964	0.169856	0.00710748	0.116994	0.107296	0.0096981	-0.381749	0.139132	0.00607333	-2.7438	0.00653986	-0.172	-0.208188	0.1323	0.115579	-1.5736	0.116918
LOC106583430	NC_027321.1	43104109	43110855	106583430	interferon-induced protein 44-like	10561	human	IFI44	interferon induced protein 44	0.0423651	0.078283	0.541178	0.589489	0.706419	13.0756	0.785059	0.234591	3.34649	0.000818403	0.290305	13.0756	0.7653	0.234235	3.26723	0.00108606	0.99998	green	5	turquoise	1	NA	NA	0.0724138	0.072282	0.000131784	0.0670124	0.0603227	0.00668975	0.156694	0.132168	0.235793	1.18557	0.236985	0.073	0.11617	0.130767	0.374338	0.888376	0.375243
LOC106583433	NC_027321.1	42975135	42984874	106583433	interferon-induced protein 44-like	10561	human	IFI44	interferon induced protein 44	-0.0244297	0.071913	-0.339712	0.734727	0.748015	26.1497	0.813467	0.208152	3.90805	9.30439e-05	0.184494	26.1497	0.522526	0.210694	2.48002	0.0131375	0.99998	green	5	turquoise	1	NA	NA	0.121484	0.115131	0.00635263	0.0958424	0.0776822	0.0181602	0.251475	0.13374	0.0600639	1.88032	0.0612956	0.116	0.149897	0.131116	0.252937	1.14324	0.254095
LOC106583529	NC_027321.1	38165377	38180039	106583529	protein polybromo-1-like	55193	human	PBRM1	polybromo 1	0.60829	0.540083	1.12629	0.262517	0.549309	183.197	0.0791133	0.0306215	2.58359	0.00977791	0.448232	183.197	0.0354031	0.0308999	1.14574	0.251904	0.99998	blue	2	NA	NA	NA	NA	0.138298	0.136323	0.00197496	0.0907366	0.0744099	0.0163266	0.303982	0.137603	0.0271657	2.20913	0.0281269	0.139	0.143773	0.131424	0.273968	1.09397	0.275083
LOC106583621	NC_027321.1	48769011	48778726	106583621	serine/threonine-protein kinase 35-like	140901	human	STK35	serine/threonine kinase 35	0.380096	0.223959	1.69717	0.0925181	0.384986	51.7389	0.178187	0.066408	2.68322	0.00729171	0.428031	51.7389	0.118613	0.0668871	1.77334	0.076173	0.99998	yellow	4	NA	NA	turquoise	1	0.148944	0.116046	0.0328988	0.123692	0.0836521	0.0400402	0.252262	0.13291	0.0576974	1.89799	0.0589176	0.116	0.161457	0.131121	0.218191	1.23135	0.219416
LOC106583718	NC_027321.1	54511536	54514715	106583718	coiled-coil domain-containing protein 51-like	79714	human	CCDC51	coiled-coil domain containing 51	-0.241622	0.261529	-0.92388	0.357589	0.607777	24.1157	-0.157949	0.0586066	-2.69506	0.00703749	0.428031	24.1157	-0.121363	0.0591078	-2.05325	0.0400483	0.99998	turquoise	1	blue	2	NA	NA	0.153555	0.146628	0.0069272	0.137705	0.127273	0.0104317	-0.322506	0.13506	0.0169463	-2.38787	0.017734	-0.147	-0.247225	0.132478	0.0620195	-1.86616	0.0632599
LOC106583735	NC_027321.1	57363808	57366895	106583735	protein NLRC3-like	197358	human	NLRC3	NLR family CARD domain containing 3	-0.02079	0.144834	-0.143544	0.886126	0.780568	17.3387	0.278712	0.104398	2.66971	0.0075916	0.428031	17.3387	0.138649	0.105267	1.31713	0.187796	0.99998	black	7	NA	NA	NA	NA	0.136104	0.125833	0.0102712	0.0846906	0.0679435	0.0167471	0.274414	0.133567	0.0399271	2.0545	0.0410285	0.126	0.13094	0.130817	0.316858	1.00094	0.317883
LOC106583737	NC_027321.1	57415085	57447947	106583737	protein NLRC3-like	197358	human	NLRC3	NLR family CARD domain containing 3	0.240461	0.195553	1.22965	0.221477	0.519329	23.2801	0.204764	0.0784457	2.61027	0.00904717	0.438507	23.2801	0.201017	0.0783613	2.56526	0.0103098	0.99998	blue	2	turquoise	1	NA	NA	0.147652	0.147652	-2.77556e-17	0.149668	0.149523	0.000144224	0.324541	0.135188	0.0163651	2.40067	0.0171404	0.148	0.293393	0.134345	0.0289711	2.18388	0.0299562
LOC106583764	NC_027321.1	57474951	57563131	106583764	arf-GAP with coiled-coil, ANK repeat and PH domain-containing protein 3-like	116983	human	ACAP3	ArfGAP with coiled-coil, ankyrin repeat and PH domains 3	-0.198819	0.204962	-0.970028	0.33418	0.594663	24.6864	0.259313	0.0808785	3.2062	0.001345	0.290903	24.6864	0.12743	0.0819638	1.55471	0.120015	0.99998	blue	2	NA	NA	NA	NA	0.189382	0.181333	0.00804968	0.134511	0.120126	0.0143857	0.405685	0.139001	0.00351647	2.91856	0.00385636	0.182	0.234894	0.133552	0.0786077	1.75882	0.0799037
LOC106583765	NC_027321.1	57671336	57676044	106583765	RING finger protein 208-like	727800	human	RNF208	ring finger protein 208	0.262777	0.153183	1.71545	0.0891038	0.380393	15.3963	0.322017	0.108899	2.95703	0.00310616	0.346127	15.3963	0.169449	0.109899	1.54186	0.123108	0.99998	blue	2	NA	NA	NA	NA	0.20411	0.203071	0.00103972	0.156918	0.1492	0.00771749	0.455695	0.139468	0.00108545	3.26739	0.001247	0.203	0.292417	0.134105	0.0292198	2.18051	0.0302081
LOC106583916	NC_027322.1	1900368	1922181	106583916	splicing factor, arginine/serine-rich 19-like	58506	human	SCAF1	SR-related CTD associated factor 1	-0.609053	0.263407	-2.31221	0.0226446	0.244711	70.8733	0.202881	0.0608609	3.33353	0.000857526	0.290305	70.8733	0.12126	0.0615791	1.96917	0.0489337	0.99998	black	7	turquoise	1	brown	3	0.1455	0.139181	0.00631909	0.100138	0.0709748	0.029163	0.307072	0.135524	0.0234633	2.26581	0.0243701	0.14	0.136682	0.130777	0.295951	1.04516	0.29702
LOC106584347	NC_027322.1	28164688	28176044	106584347	leucine-rich repeat-containing protein 24-like	441381	human	LRRC24	leucine rich repeat containing 24	0.028978	0.243469	0.119021	0.905478	0.783602	1360.97	0.153207	0.059066	2.59383	0.00949141	0.446686	1360.97	0.0916617	0.0595408	1.53948	0.123688	0.99998	brown	3	NA	NA	turquoise	1	0.147255	0.124261	0.0229936	0.103316	0.0828285	0.0204872	0.271718	0.133918	0.0424601	2.02898	0.0435828	0.124	0.159802	0.131098	0.222864	1.21895	0.224081
LOC106584364	NC_027322.1	29218304	29265767	106584364	casein kinase I isoform gamma-2-like	1455	human	CSNK1G2	casein kinase 1 gamma 2	0.866907	0.372232	2.32894	0.0217059	0.242714	301.274	0.146784	0.0459569	3.19395	0.00140342	0.290903	301.274	0.0381157	0.0468024	0.814396	0.415418	0.99998	yellow	4	NA	NA	NA	NA	0.158681	0.158421	0.000259474	0.0654106	0.0436849	0.0217257	0.355411	0.138767	0.0104308	2.56121	0.0110539	0.161	0.0839677	0.13037	0.51953	0.64407	0.520155
LOC106584380	NC_027322.1	29955603	30014445	106584380	neurogenic locus notch homolog protein 2-like	4853	human	NOTCH2	notch 2	-0.730584	0.320262	-2.28121	0.0244795	0.251977	206.35	0.131578	0.0506941	2.59552	0.00944469	0.446686	206.35	0.0487436	0.0512346	0.95138	0.341412	0.99998	brown	3	NA	NA	turquoise	1	0.150147	0.0853505	0.064797	0.0834038	0.031671	0.0517328	0.185925	0.133025	0.162214	1.39766	0.163526	0.086	0.0608119	0.130164	0.64036	0.467196	0.640791
LOC106584401	NC_027322.1	30711276	30753050	106584401	AP-3 complex subunit delta-1-like	8943	human	AP3D1	adaptor related protein complex 3 delta 1 subunit	0.0297221	0.422854	0.0702892	0.944092	0.790023	247.5	0.150368	0.0386148	3.89406	9.85807e-05	0.184494	247.5	0.0839748	0.0393862	2.13209	0.0329997	0.99998	blue	2	turquoise	1	NA	NA	0.219198	0.209145	0.0100525	0.146274	0.133583	0.0126904	0.478707	0.14288	0.000806902	3.35042	0.000939386	0.212	0.260955	0.133604	0.0507966	1.95319	0.0519785
LOC106584876	NC_027323.1	68444	367713	106584876	uncharacterized LOC106584876	NA	NA	NA	NA	0.0265262	0.209887	0.126383	0.899661	0.782581	37.0405	0.241019	0.077416	3.1133	0.00185007	0.342813	37.0405	0.126753	0.0782956	1.61891	0.105467	0.99998	blue	2	NA	NA	NA	NA	0.181502	0.181502	0	0.126978	0.126252	0.00072579	0.403653	0.137588	0.00334851	2.93379	0.00367856	0.181	0.246007	0.132964	0.0642871	1.85018	0.065537
LOC106584911	NC_027323.1	2297357	2305847	106584911	adipocyte enhancer-binding protein 1-like	165	human	AEBP1	AE binding protein 1	-0.316556	0.284752	-1.11169	0.268718	0.55332	64.2243	-0.152477	0.054982	-2.77321	0.00555063	0.393129	64.2243	-0.116683	0.0554681	-2.1036	0.0354135	0.99998	turquoise	1	grey	0	NA	NA	0.165045	0.164871	0.000173631	0.146175	0.146136	3.91993e-05	-0.366154	0.136964	0.00750956	-2.67336	0.00803386	-0.165	-0.285643	0.133727	0.0326778	-2.13602	0.0337074
LOC106585128	NC_027323.1	9772504	9773652	106585128	uncharacterized protein C8orf4 homolog	56892	human	TCIM	transcriptional and immune response regulator	0.0159834	0.152201	0.105015	0.916557	0.785723	39.1733	-0.401402	0.138037	-2.90793	0.00363825	0.346127	39.1733	-0.303857	0.138934	-2.18706	0.0287384	0.99998	turquoise	1	grey	0	NA	NA	0.0898017	0.0794878	0.0103139	0.07644	0.0636372	0.0128028	-0.171552	0.131705	0.192731	-1.30254	0.194	-0.079	-0.122943	0.131204	0.348741	-0.937033	0.349699
LOC106585645	NC_027323.1	32150860	32196506	106585645	rap guanine nucleotide exchange factor 1-like	2889	human	RAPGEF1	Rap guanine nucleotide exchange factor 1	0.140444	0.154914	0.906592	0.366622	0.612307	34.9932	0.287004	0.104534	2.74556	0.00604084	0.400333	34.9932	0.0898733	0.105792	0.84953	0.395586	0.99998	brown	3	NA	NA	NA	NA	0.133755	0.120264	0.0134903	0.0821356	0.0642368	0.0178988	0.263087	0.134157	0.049875	1.96103	0.051051	0.121	0.123859	0.13092	0.344115	0.946066	0.345083
LOC106586314	NC_027324.1	18841487	18858881	106586314	uncharacterized LOC106586314	NA	NA	NA	NA	0.105298	0.145193	0.725225	0.469868	0.659018	27.3078	0.335949	0.101922	3.29614	0.000980231	0.290305	27.3078	0.180566	0.103307	1.74787	0.0804873	0.99998	green	5	NA	NA	NA	NA	0.168497	0.154947	0.0135497	0.104621	0.0865741	0.0180467	0.341968	0.136152	0.0120161	2.51167	0.0126852	0.155	0.167727	0.131773	0.203072	1.27285	0.204324
LOC106586888	NC_027324.1	47217827	47228437	106586888	interferon-induced GTP-binding protein Mx-like	4599	human	MX1	MX dynamin like GTPase 1	0.113828	0.0858582	1.32576	0.187689	0.494924	109.311	0.48238	0.166519	2.89684	0.00376946	0.34759	109.311	0.34194	0.167563	2.04067	0.0412834	0.99998	green	5	turquoise	1	NA	NA	0.105179	0.0928611	0.0123184	0.0968039	0.0566038	0.0402001	0.201257	0.132386	0.128452	1.52024	0.12979	0.093	0.109064	0.130759	0.404233	0.834086	0.405076
LOC106586891	NC_027324.1	47243602	47262616	106586891	interferon-induced GTP-binding protein Mx2-like	4600	human	MX2	MX dynamin like GTPase 2	-0.0563952	0.06978	-0.808186	0.420744	0.637439	32.4784	0.677427	0.221716	3.05538	0.00224772	0.344152	32.4784	0.318089	0.223968	1.42024	0.155538	0.99998	green	5	NA	NA	NA	NA	0.125596	0.122375	0.00322016	0.0974999	0.090081	0.00741888	0.267276	0.133734	0.0456558	1.99856	0.046803	0.123	0.174018	0.131336	0.185177	1.32498	0.186459
LOC106587022	NC_027325.1	1866292	1879289	106587022	protein FAM160B2-like	64760	human	FAM160B2	family with sequence similarity 160 member B2	0.648153	0.497538	1.30272	0.195415	0.501682	97.005	0.0871508	0.0333996	2.60934	0.00907178	0.438507	97.005	0.0499032	0.0337024	1.4807	0.138686	0.99998	grey	0	NA	NA	NA	NA	0.14724	0.135632	0.0116081	0.143482	0.115449	0.028033	0.298428	0.135359	0.0274741	2.20472	0.0284395	0.136	0.225304	0.133249	0.0908655	1.69085	0.0921857
LOC106587072	NC_027325.1	7707768	7717343	106587072	katanin p80 WD40 repeat-containing subunit B1-like	10300	human	KATNB1	katanin regulatory subunit B1	-0.103861	0.272502	-0.381138	0.703843	0.737865	33.2197	-0.149081	0.0544325	-2.73883	0.00616582	0.406315	33.2197	-0.092738	0.0549942	-1.68632	0.0917335	0.99998	turquoise	1	NA	NA	NA	NA	0.157413	0.155793	0.00161956	0.108004	0.105381	0.00262295	-0.350228	0.138956	0.0117215	-2.52042	0.0123823	-0.159	-0.20479	0.132624	0.122554	-1.54414	0.123894
LOC106587336	NC_027301.1	47370433	47456887	106587336	rab11 family-interacting protein 4A-like	84440	human	RAB11FIP4	RAB11 family interacting protein 4	-0.0505967	0.202504	-0.249855	0.80317	0.762503	66.4552	0.228242	0.0751605	3.03673	0.00239163	0.345545	66.4552	0.146754	0.0758091	1.93583	0.0528881	0.99998	brown	3	turquoise	1	NA	NA	0.137541	0.132377	0.00516432	0.101189	0.0915962	0.00959324	0.290829	0.134848	0.0310281	2.15671	0.0320386	0.133	0.177105	0.131533	0.178153	1.34646	0.179445
LOC106587818	NC_027325.1	37985629	37998263	106587818	abhydrolase domain-containing protein 2-A-like	11057	human	ABHD2	abhydrolase domain containing 2	-0.475889	0.217428	-2.18872	0.0307507	0.273075	54.2813	-0.182342	0.0648398	-2.81219	0.00492051	0.37896	54.2813	-0.129274	0.0654425	-1.97538	0.0482252	0.99998	turquoise	1	grey	0	NA	NA	0.171229	0.170784	0.000445716	0.154305	0.146792	0.0075125	-0.383652	0.139177	0.00584088	-2.75658	0.00629732	-0.173	-0.288212	0.134633	0.0322962	-2.14073	0.0333214
LOC106587824	NC_027325.1	38090132	38095542	106587824	protein Lines homolog	55180	human	LINS1	lines homolog 1	0.557586	0.212979	2.61803	0.0101013	0.187113	14.0922	0.208872	0.0716904	2.91353	0.00357371	0.346127	14.0922	0.0982571	0.0722395	1.36016	0.17378	0.99998	black	7	NA	NA	NA	NA	0.186725	0.181428	0.00529673	0.115708	0.107921	0.00778691	0.405459	0.138677	0.00345822	2.92377	0.00379472	0.182	0.209927	0.13259	0.113356	1.58329	0.114695
LOC106587945	NC_027325.1	41539420	41564056	106587945	uncharacterized LOC106587945	NA	NA	NA	NA	0.0141045	0.177795	0.0793301	0.936916	0.788071	26.555	0.261313	0.0893891	2.92332	0.00346323	0.346127	26.555	0.151604	0.0902001	1.68075	0.092812	0.99998	blue	2	NA	NA	NA	NA	0.135944	0.127888	0.00805581	0.0962447	0.0741166	0.0221281	0.27996	0.134221	0.0369957	2.08581	0.0380702	0.128	0.142991	0.131051	0.275224	1.09111	0.276337
LOC106588031	NC_027301.1	45998280	46019212	106588031	eukaryotic translation initiation factor 3 subunit A-like	8661	human	EIF3A	eukaryotic translation initiation factor 3 subunit A	-0.0119108	0.349665	-0.0340634	0.972889	0.794703	55.295	0.178956	0.045817	3.90589	9.38783e-05	0.184494	55.295	0.0892563	0.0467653	1.9086	0.0563137	0.99998	brown	3	NA	NA	turquoise	1	0.214528	0.213603	0.000925089	0.139183	0.137903	0.00128019	0.487463	0.14245	0.00062161	3.42201	0.000732555	0.215	0.269721	0.133803	0.0438206	2.0158	0.0449541
LOC106588385	NC_027326.1	10585636	10593543	106588385	histone H3-like centromeric protein A	1058	human	CENPA	centromere protein A	0.247813	0.140183	1.76778	0.0798965	0.369609	16.25	-0.378312	0.108008	-3.50263	0.000460688	0.283935	16.25	-0.28473	0.109266	-2.60585	0.00916476	0.99998	red	6	blue	2	NA	NA	0.173534	0.173534	0	0.140226	0.140226	-2.498e-16	-0.392581	0.140215	0.00511247	-2.79986	0.00553569	-0.177	-0.274797	0.13431	0.0407572	-2.04599	0.0418658
LOC106588422	NC_027326.1	9148097	9172116	106588422	chromodomain-helicase-DNA-binding protein 4-like	1108	human	CHD4	chromodomain helicase DNA binding protein 4	0.0660101	0.354619	0.186144	0.852678	0.774307	398.81	0.175537	0.0469383	3.73973	0.000184218	0.206684	398.81	0.0830128	0.0479455	1.7314	0.0833806	0.99998	blue	2	NA	NA	NA	NA	0.214093	0.211796	0.00229732	0.121113	0.118675	0.00243776	0.488007	0.144238	0.00071611	3.38334	0.000838304	0.216	0.231285	0.133122	0.0823174	1.7374	0.083622
LOC106588490	NC_027326.1	7633584	7647941	106588490	proteasome subunit beta type-2-like	5690	human	PSMB2	proteasome subunit beta 2	0.234517	0.224078	1.04659	0.297606	0.572239	368.047	0.187128	0.0693312	2.69905	0.00695375	0.428031	368.047	0.104671	0.0699512	1.49634	0.134564	0.99998	black	7	NA	NA	brown	3	0.109632	0.0978574	0.0117744	0.0676604	0.0461213	0.0215392	0.212741	0.132706	0.108913	1.6031	0.110251	0.098	0.0886111	0.130279	0.496401	0.680163	0.497068
LOC106588635	NC_027326.1	17946663	17975365	106588635	AT-rich interactive domain-containing protein 1A-like	8289	human	ARID1A	AT-rich interaction domain 1A	0.0941332	0.370848	0.253833	0.800103	0.761581	65.6745	0.149302	0.045494	3.28179	0.00103151	0.290305	65.6745	0.0760451	0.0461869	1.64647	0.099668	0.99998	brown	3	NA	NA	NA	NA	0.185354	0.185354	-2.77556e-17	0.104794	0.102487	0.00230711	0.420513	0.141055	0.00287115	2.98121	0.00317178	0.188	0.198705	0.132138	0.132642	1.50376	0.133979
LOC106589066	NC_027326.1	37666183	37677174	106589066	transcription factor E2F3-like	1871	human	E2F3	E2F transcription factor 3	0.348448	0.204049	1.70767	0.0905447	0.382467	14.5772	0.209517	0.075576	2.77227	0.00556662	0.393129	14.5772	0.171723	0.0758524	2.2639	0.0235801	0.99998	grey	0	grey	0	NA	NA	0.17683	0.167055	0.00977514	0.174442	0.168228	0.00621377	0.37001	0.137044	0.0069352	2.69994	0.00743728	0.167	0.334895	0.136876	0.014417	2.4467	0.0151478
LOC106589481	NC_027327.1	11592361	11604114	106589481	WD repeat domain phosphoinositide-interacting protein 3	56270	human	WDR45B	WD repeat domain 45B	0.0835899	0.25648	0.325912	0.745116	0.750927	61.1477	0.193259	0.0653236	2.95849	0.00309155	0.346127	61.1477	0.0814676	0.0661842	1.23092	0.218352	0.99998	blue	2	NA	NA	NA	NA	0.162882	0.162882	0	0.0963121	0.0902048	0.00610729	0.361229	0.136759	0.00825759	2.64135	0.0088093	0.163	0.174338	0.131427	0.184673	1.3265	0.185955
LOC106589579	NC_027327.1	15529643	15547256	106589579	tectonin beta-propeller repeat-containing protein 1-like	25851	human	TECPR1	tectonin beta-propeller repeat containing 1	-0.289738	0.36701	-0.789456	0.43156	0.641658	44.2452	0.119175	0.041285	2.88663	0.00389386	0.352898	44.2452	0.117171	0.0412633	2.83961	0.00451692	0.99998	brown	3	grey	0	NA	NA	0.162743	0.1456	0.0171434	0.192684	0.192093	0.000591098	0.321797	0.136344	0.0182655	2.36019	0.0190802	0.146	0.386584	0.139131	0.00546005	2.77856	0.00589944
LOC106589940	NC_027327.1	35034803	35088383	106589940	kinesin-like protein KIF20B	9585	human	KIF20B	kinesin family member 20B	0.379311	0.241319	1.57183	0.118889	0.42028	19.0568	-0.217882	0.0675164	-3.22709	0.00125056	0.290305	19.0568	-0.202405	0.0678974	-2.98104	0.0028727	0.99998	red	6	blue	2	NA	NA	0.174692	0.153845	0.0208475	0.190112	0.165336	0.0247763	-0.34307	0.137613	0.0126668	-2.493	0.0133534	-0.156	-0.326185	0.135685	0.0162172	-2.40399	0.0169893
LOC106590018	NC_027328.1	2298756	2303895	106590018	BMP and activin membrane-bound inhibitor homolog	25805	human	BAMBI	BMP and activin membrane bound inhibitor	-0.282279	0.20336	-1.38808	0.167944	0.475993	11.6343	-0.285783	0.0784809	-3.64143	0.000271131	0.237209	11.6343	-0.226114	0.07939	-2.84814	0.00439754	0.99998	turquoise	1	grey	0	NA	NA	0.222002	0.222002	0	0.188474	0.188474	-2.498e-16	-0.509225	0.143222	0.000377258	-3.5555	0.000455711	-0.224	-0.373573	0.136567	0.00622933	-2.73546	0.0067025
LOC106590082	NC_027328.1	8424176	8435402	106590082	inhibin beta A chain-like	3624	human	INHBA	inhibin beta A subunit	0.21328	0.22433	0.95074	0.34384	0.600312	19.7146	-0.212915	0.0712121	-2.98987	0.00279099	0.345545	19.7146	-0.195849	0.0715281	-2.73807	0.00618015	0.99998	grey	0	grey	0	NA	NA	0.172434	0.168158	0.0042767	0.170806	0.169695	0.00111009	-0.379989	0.140246	0.00673937	-2.70946	0.00723362	-0.171	-0.337245	0.137074	0.0138814	-2.46032	0.0145991
LOC106590461	NC_027328.1	26302609	26309722	106590461	eukaryotic translation initiation factor 1A, X-chromosomal-like	1964	human	EIF1AX	eukaryotic translation initiation factor 1A, X-linked	0.173375	0.338377	0.512373	0.609427	0.712662	39.7426	0.125226	0.0475041	2.63611	0.0083863	0.42898	39.7426	0.11162	0.0476111	2.3444	0.0190576	0.99998	red	6	blue	2	NA	NA	0.159609	0.142345	0.0172633	0.168834	0.14398	0.0248532	0.313022	0.135615	0.0209897	2.30817	0.0218552	0.143	0.284725	0.135641	0.0358073	2.09911	0.03687
LOC106590610	NC_027328.1	31976798	31983015	106590610	T-complex protein 1 subunit epsilon-like	22948	human	CCT5	chaperonin containing TCP1 subunit 5	0.0986373	0.123879	0.796239	0.427624	0.640459	82.4772	0.346277	0.124295	2.78592	0.00533763	0.39021	82.4772	0.225294	0.125161	1.80003	0.0718563	0.99998	red	6	NA	NA	NA	NA	0.110321	0.0884171	0.0219042	0.096566	0.0546795	0.0418865	0.191595	0.132159	0.147133	1.44973	0.14846	0.089	0.105156	0.130455	0.420203	0.806069	0.421015
LOC106590650	NC_027301.1	57900238	57901951	106590650	immediate early response gene 2 protein-like	9592	human	IER2	immediate early response 2	-0.0707667	0.180577	-0.391893	0.695902	0.734169	918.832	0.252861	0.0906192	2.79037	0.00526478	0.389166	918.832	0.111585	0.0916263	1.21782	0.223292	0.99998	blue	2	NA	NA	NA	NA	0.150473	0.150473	0	0.0858359	0.0784278	0.00740808	0.329603	0.134458	0.0142323	2.45135	0.0149586	0.15	0.151241	0.130942	0.248082	1.15502	0.24925
LOC106590833	NW_012342057.1	6	1457	106590833	polyadenylate-binding protein 1-like	26986	human	PABPC1	poly(A) binding protein cytoplasmic 1	-0.0369553	0.153102	-0.241378	0.809716	0.76389	190.27	0.283175	0.0981763	2.88436	0.00392214	0.352898	190.27	0.114685	0.0993658	1.15417	0.248432	0.99998	blue	2	NA	NA	NA	NA	0.17712	0.140111	0.0370095	0.144291	0.0704719	0.0738195	0.30676	0.13432	0.0223831	2.2838	0.0232723	0.14	0.135813	0.130828	0.299225	1.0381	0.300287
LOC106591907	NW_012347388.1	271	13755	106591907	kinesin-like protein KIF1C	10749	human	KIF1C	kinesin family member 1C	-0.186267	0.162234	-1.14813	0.253427	0.542528	26.2657	0.290941	0.0957981	3.03702	0.00238929	0.345545	26.2657	0.107411	0.097211	1.10493	0.26919	0.99998	blue	2	NA	NA	NA	NA	0.140499	0.125269	0.0152305	0.0989352	0.069254	0.0296813	0.274093	0.134409	0.0414263	2.03924	0.0425406	0.126	0.133849	0.131307	0.308031	1.01936	0.309074
LOC106592004	NW_012347518.1	6383	9211	106592004	UPF0390 protein zgc136864-like	677749	zebrafish	zgc:136864	UPF0390 protein zgc136864	0.333003	0.3682	0.904407	0.367774	0.612557	81.8224	0.121117	0.0454941	2.66226	0.00776182	0.428031	81.8224	0.0596673	0.0459593	1.29826	0.194197	0.99998	blue	2	NA	NA	NA	NA	0.143717	0.142693	0.00102391	0.0947073	0.0800368	0.0146705	0.312717	0.1347	0.0202558	2.32158	0.0211082	0.142	0.154682	0.131322	0.238843	1.17788	0.240029
LOC106592320	NW_012347997.1	2786	8950	106592320	GTPase IMAP family member 7-like	168537	human	GIMAP7	GTPase, IMAP family member 7	0.160197	0.157764	1.01542	0.312154	0.582115	189.203	0.279972	0.104766	2.67235	0.00753212	0.428031	189.203	0.220945	0.105209	2.10005	0.0357247	0.99998	green	5	grey	0	NA	NA	0.153062	0.153062	-2.77556e-17	0.13475	0.134718	3.17053e-05	0.3365	0.13536	0.0129198	2.48597	0.013613	0.153	0.263459	0.133618	0.0486404	1.97173	0.0498085
LOC106592430	NC_027301.1	63325948	63328591	106592430	GTPase IMAP family member 4-like	55303	human	GIMAP4	GTPase, IMAP family member 4	0.0402908	0.1331	0.30271	0.762688	0.755495	59.8125	0.319784	0.121815	2.62516	0.00866095	0.435725	59.8125	0.239736	0.122384	1.95888	0.0501265	0.99998	green	5	grey	0	NA	NA	0.143649	0.143643	6.11098e-06	0.120539	0.11754	0.002999	0.315242	0.134955	0.0194964	2.3359	0.0203349	0.144	0.228899	0.132814	0.0848047	1.72346	0.0861144
LOC106592643	NW_012348576.1	84	10555	106592643	alpha-protein kinase 1-like	80216	human	ALPK1	alpha kinase 1	-0.179114	0.200416	-0.893711	0.373445	0.615097	12.5707	-0.19861	0.0760582	-2.61129	0.00902002	0.438467	12.5707	-0.149673	0.0767213	-1.95087	0.0510726	0.99998	turquoise	1	grey	0	NA	NA	0.103083	0.0981008	0.00498175	0.104542	0.0975307	0.00701109	-0.213959	0.133258	0.108362	-1.6056	0.109699	-0.099	-0.188575	0.131631	0.151971	-1.4326	0.153294
LOC106592646	NC_027301.1	63705771	63712275	106592646	GTPase IMAP family member 4-like	55303	human	GIMAP4	GTPase, IMAP family member 4	-0.173461	0.146043	-1.18774	0.237517	0.529899	28.2409	0.258924	0.100309	2.58127	0.00984371	0.448232	28.2409	0.13429	0.101077	1.32859	0.183984	0.99998	green	5	NA	NA	NA	NA	0.112561	0.0908659	0.0216951	0.0909832	0.0296386	0.0613446	0.19677	0.132222	0.136705	1.48817	0.13804	0.091	0.0569508	0.130235	0.661899	0.437293	0.662299
LOC106593333	NW_012349916.1	4877	12978	106593333	breast cancer anti-estrogen resistance protein 3-like	8412	human	BCAR3	breast cancer anti-estrogen resistance 3	-0.0191825	0.114188	-0.167991	0.866902	0.776842	28.0381	0.485081	0.13795	3.51635	0.000437519	0.283935	28.0381	0.184805	0.140383	1.31643	0.18803	0.99998	brown	3	NA	NA	turquoise	1	0.133679	0.108594	0.0250857	0.0960535	0.0429951	0.0530584	0.236351	0.133159	0.0759055	1.77495	0.0771944	0.109	0.0826851	0.130408	0.52605	0.634047	0.526664
LOC106593355	NW_012349955.1	8753	14141	106593355	B-cell lymphoma/leukemia 11A-like	53335	human	BCL11A	B-cell CLL/lymphoma 11A	0.477938	0.268075	1.78285	0.077394	0.365877	28.8281	0.204742	0.0601913	3.40151	0.000670138	0.290305	28.8281	0.150433	0.0605664	2.48376	0.0130002	0.99998	black	7	turquoise	1	NA	NA	0.201119	0.201119	0	0.150876	0.150681	0.000195215	0.455585	0.141218	0.0012549	3.2261	0.00143265	0.203	0.296396	0.134848	0.0279486	2.19801	0.0289205
LOC106593760	NW_012350910.1	8748	11377	106593760	17-beta-hydroxysteroid dehydrogenase 14-like	51171	human	HSD17B14	hydroxysteroid 17-beta dehydrogenase 14	0.160402	0.201514	0.795986	0.42777	0.64048	15.1825	0.270151	0.0828223	3.26182	0.00110699	0.290305	15.1825	0.130848	0.0841413	1.55509	0.119924	0.99998	blue	2	NA	NA	NA	NA	0.193149	0.193149	0	0.140843	0.125827	0.0150159	0.437759	0.141911	0.00203733	3.08474	0.0022802	0.195	0.24793	0.134906	0.0660932	1.83779	0.0673502
LOC106593976	NW_012351453.1	3339	12782	106593976	leucine-rich repeat extensin-like protein 1	837756	Mouse-ear cress	LRX1	Leucine-rich repeat extensin-like protein 1	0.284002	0.19579	1.45054	0.149779	0.456107	67.2937	0.208411	0.0778868	2.67582	0.00745468	0.428031	67.2937	0.085499	0.0787242	1.08606	0.277454	0.99998	blue	2	NA	NA	NA	NA	0.142985	0.113065	0.02992	0.0852224	0.0363063	0.0489161	0.246836	0.133731	0.0649262	1.84577	0.0661787	0.113	0.0697785	0.130297	0.592279	0.535536	0.592784
LOC106594337	NW_012352464.1	120	5549	106594337	solute carrier family 35 member G2-like	80723	human	SLC35G2	solute carrier family 35 member G2	0.102782	0.208012	0.494113	0.62222	0.715564	40.3096	0.243612	0.0738945	3.29676	0.000978085	0.290305	40.3096	0.165875	0.0744666	2.22751	0.0259131	0.99998	brown	3	turquoise	1	NA	NA	0.138927	0.120127	0.0187996	0.103856	0.0861452	0.017711	0.263348	0.134586	0.0503796	1.95673	0.0515588	0.121	0.166859	0.131814	0.205561	1.26587	0.206809
LOC106595068	NW_012354498.1	3535	9733	106595068	intestinal mucin-like protein	4583	human	MUC2	mucin 2, oligomeric mucus/gel-forming	0.0750271	0.111513	0.67281	0.502492	0.672743	211.641	-0.487549	0.165329	-2.94896	0.00318846	0.346127	211.641	-0.468725	0.165435	-2.83328	0.00460724	0.99998	yellow	4	turquoise	1	NA	NA	0.109441	0.0919036	0.0175374	0.12743	0.106252	0.0211782	-0.198007	0.131446	0.131972	-1.50637	0.133309	-0.091	-0.206596	0.132387	0.11863	-1.56055	0.11997
LOC106595274	NC_027301.1	71118315	71196960	106595274	OX-2 membrane glycoprotein-like	4345	human	CD200	CD200 molecule	0.117879	0.141593	0.832524	0.406934	0.631405	19.5058	-0.286925	0.108405	-2.64679	0.00812588	0.42898	19.5058	-0.192671	0.109192	-1.76451	0.0776456	0.99998	red	6	NA	NA	NA	NA	0.141799	0.141606	0.000193083	0.104936	0.0981203	0.00681596	-0.315125	0.137085	0.0215187	-2.29876	0.0223934	-0.144	-0.190132	0.132053	0.14992	-1.43981	0.151245
LOC106595892	NC_027301.1	72828349	72841405	106595892	E3 ubiquitin-protein ligase RBBP6-like	5930	human	RBBP6	RB binding protein 6, ubiquitin ligase	-0.108376	0.124774	-0.868575	0.386988	0.621737	16.3697	0.343456	0.118564	2.8968	0.00376988	0.34759	16.3697	0.160535	0.120018	1.33759	0.181031	0.99998	brown	3	NA	NA	turquoise	1	0.123567	0.0771375	0.0464293	0.0885626	0.0265666	0.061996	0.166446	0.131562	0.205817	1.26515	0.207065	0.077	0.0510461	0.130219	0.695058	0.392	0.695412
LOC106597237	NW_012364389.1	2216	4783	106597237	GTPase IMAP family member 7-like	168537	human	GIMAP7	GTPase, IMAP family member 7	0.00708674	0.140287	0.0505161	0.959804	0.793465	174.755	0.321899	0.114632	2.80811	0.00498327	0.382221	174.755	0.0994884	0.116076	0.857095	0.391392	0.99998	green	5	NA	NA	NA	NA	0.124904	0.123033	0.00187067	0.0680612	0.0464797	0.0215815	0.26788	0.133387	0.044613	2.00829	0.0457525	0.123	0.0894367	0.130489	0.493093	0.685398	0.493765
LOC106598805	NC_027302.1	10797234	10847405	106598805	ephrin type-B receptor 3-like	2049	human	EPHB3	EPH receptor B3	-0.301806	0.184169	-1.63874	0.10415	0.400156	15.8295	-0.194417	0.0737294	-2.63689	0.00836694	0.42898	15.8295	-0.141234	0.0743619	-1.89928	0.0575278	0.99998	turquoise	1	NA	NA	NA	NA	0.188455	0.184483	0.00397235	0.183501	0.175998	0.00750305	-0.421931	0.142454	0.00305783	-2.96186	0.00337023	-0.189	-0.34927	0.137012	0.0107975	-2.54919	0.0114316
LOC106598972	NC_027302.1	13031855	13050934	106598972	nuclear receptor subfamily 2 group F member 6-like	2063	human	NR2F6	nuclear receptor subfamily 2 group F member 6	-0.777475	0.410022	-1.89618	0.0605845	0.336591	65.12	0.118171	0.0394874	2.99262	0.00276595	0.345545	65.12	0.0921979	0.0397144	2.32152	0.0202587	0.99998	grey	0	turquoise	1	NA	NA	0.176398	0.176398	-2.77556e-17	0.164866	0.164866	2.22045e-16	0.393212	0.137961	0.00436947	2.85018	0.00475596	0.177	0.324961	0.135294	0.016311	2.40188	0.0170851
LOC106598984	NC_027302.1	13268285	13289577	106598984	dipeptidyl peptidase 9-like	91039	human	DPP9	dipeptidyl peptidase 9	0.188474	0.501381	0.375909	0.707715	0.739007	177.905	0.0829795	0.0317274	2.61539	0.00891261	0.438467	177.905	0.0605836	0.0318824	1.90022	0.0574044	0.99998	blue	2	NA	NA	NA	NA	0.161391	0.151019	0.0103713	0.138282	0.121229	0.0170536	0.332562	0.135678	0.0142412	2.45112	0.0149677	0.151	0.236551	0.13318	0.0757043	1.77617	0.0769927
LOC106599098	NC_027302.1	14957764	14964323	106599098	prostaglandin G/H synthase 2-like	5743	human	PTGS2	prostaglandin-endoperoxide synthase 2	-0.0529378	0.134983	-0.392181	0.69569	0.734165	58.8186	-0.310487	0.118864	-2.61211	0.0089984	0.438467	58.8186	-0.233896	0.119492	-1.95742	0.0502982	0.99998	turquoise	1	grey	0	NA	NA	0.140581	0.139783	0.000798074	0.113366	0.111047	0.00231899	-0.308433	0.135777	0.0231096	-2.27162	0.0240107	-0.141	-0.215855	0.132558	0.103445	-1.62838	0.104779
LOC106599247	NC_027302.1	27006984	27015124	106599247	3-ketodihydrosphingosine reductase-like	2531	human	KDSR	3-ketodihydrosphingosine reductase	0.105071	0.364527	0.288239	0.773711	0.757486	39.3106	0.109375	0.0421723	2.59354	0.00949939	0.446686	39.3106	0.0553942	0.0425285	1.30252	0.192738	0.99998	brown	3	NA	NA	turquoise	1	0.137322	0.132204	0.00511867	0.0893345	0.0873764	0.00195804	0.290363	0.135016	0.0315091	2.15058	0.0325253	0.133	0.169317	0.131864	0.199133	1.28402	0.200393
LOC106599309	NC_027302.1	25059794	25072240	106599309	E3 ubiquitin-protein ligase MARCH6-like	10299	human	MARCH6	membrane associated ring-CH-type finger 6	0.426331	0.347952	1.22526	0.223119	0.520389	186.995	0.131303	0.0470642	2.78986	0.00527308	0.389166	186.995	0.0584057	0.0476199	1.2265	0.220011	0.99998	brown	3	NA	NA	turquoise	1	0.155965	0.14165	0.0143155	0.100108	0.072964	0.0271442	0.314738	0.136834	0.0214399	2.30015	0.0223133	0.143	0.140717	0.131068	0.282996	1.07361	0.284092
LOC106599341	NC_027302.1	24417018	24426549	106599341	carbonic anhydrase-like	768	human	CA9	carbonic anhydrase 9	0.00116828	0.145608	0.00802343	0.993613	0.798128	394.44	-0.299344	0.11078	-2.70215	0.00688934	0.428031	394.44	-0.192311	0.111614	-1.723	0.0848893	0.99998	turquoise	1	NA	NA	NA	NA	0.146116	0.143136	0.00298009	0.101298	0.0975824	0.00371543	-0.313361	0.134325	0.0196552	-2.33287	0.0204966	-0.143	-0.188716	0.131512	0.151296	-1.43497	0.15262
LOC106599436	NW_012416963.1	8	1624	106599436	uncharacterized LOC106599436	NA	NA	NA	SEQ NOTED	-0.123224	0.144227	-0.854378	0.394769	0.626226	10.991	0.351943	0.117386	2.99818	0.00271601	0.345545	10.991	0.236017	0.118484	1.99197	0.0463747	0.99998	blue	2	turquoise	1	NA	NA	0.17667	0.17667	-2.77556e-17	0.15978	0.15978	1.94289e-16	0.389996	0.136178	0.0041849	2.86388	0.00456174	0.175	0.313651	0.134379	0.0195916	2.33408	0.0204318
LOC106599575	NC_027302.1	16992716	17027462	106599575	5'-3' exoribonuclease 1-like	54464	human	XRN1	5'-3' exoribonuclease 1	0.00421795	0.355503	0.0118647	0.990555	0.797821	47.8924	0.119157	0.0450749	2.64354	0.00820437	0.42898	47.8924	0.0816974	0.0451915	1.8078	0.0706369	0.99998	grey	0	NA	NA	NA	NA	0.157214	0.15516	0.00205395	0.131829	0.129135	0.00269372	0.344383	0.137032	0.0119658	2.51315	0.0126334	0.156	0.25254	0.133733	0.0589733	1.88839	0.0601998
LOC106599585	NC_027302.1	16746921	16805320	106599585	chromodomain-helicase-DNA-binding protein 7-like	55636	human	CHD7	chromodomain helicase DNA binding protein 7	-0.275337	0.153591	-1.79266	0.0758005	0.362233	14.9994	0.277956	0.0951576	2.92101	0.00348901	0.346127	14.9994	0.0937656	0.0963054	0.973627	0.330242	0.99998	blue	2	NA	NA	NA	NA	0.14194	0.128859	0.0130808	0.0858498	0.0544524	0.0313974	0.283828	0.135729	0.0365157	2.09114	0.0375855	0.13	0.10504	0.130957	0.422499	0.802093	0.423306
LOC106600752	NC_027302.1	51908161	51927346	106600752	serine/threonine-protein kinase NLK2-like	51701	human	NLK	nemo like kinase	0.50234	0.289568	1.73479	0.0856043	0.37795	68.1248	0.170739	0.0497549	3.43159	0.000600044	0.287944	68.1248	0.134883	0.0501484	2.68967	0.00715219	0.99998	green	5	turquoise	1	brown	3	0.190665	0.162248	0.0284173	0.176433	0.132069	0.0443641	0.356937	0.135438	0.00840317	2.63543	0.00896002	0.161	0.257442	0.133013	0.0529332	1.93547	0.0541279
LOC106600878	NC_027302.1	54725271	54787753	106600878	protein FAM171A2-like	284069	human	FAM171A2	family with sequence similarity 171 member A2	0.457246	0.300805	1.52008	0.131388	0.435129	38.6681	-0.137837	0.0521519	-2.643	0.0082176	0.42898	38.6681	-0.074214	0.0527757	-1.40622	0.15966	0.99998	grey	0	NA	NA	NA	NA	0.16233	0.156526	0.00580432	0.108715	0.0967932	0.0119218	-0.346955	0.136488	0.0110213	-2.54202	0.0116621	-0.157	-0.187276	0.131674	0.154948	-1.42227	0.156268
LOC106601140	NC_027302.1	61149931	61202669	106601140	unconventional myosin-X-like	4651	human	MYO10	myosin X	-0.507308	0.233024	-2.17706	0.0316328	0.276287	44.8041	-0.194543	0.0684847	-2.84068	0.00450171	0.36889	44.8041	-0.121898	0.0691357	-1.76316	0.0778727	0.99998	turquoise	1	NA	NA	NA	NA	0.158103	0.153692	0.00441109	0.103994	0.0830407	0.0209532	-0.342368	0.13741	0.0127178	-2.49158	0.0134057	-0.155	-0.160298	0.131258	0.221995	-1.22124	0.223214
LOC106601205	NC_027302.1	64801552	64808036	106601205	epithelial membrane protein 2-like	2013	human	EMP2	epithelial membrane protein 2	-0.32864	0.248601	-1.32195	0.188951	0.496393	2453.93	-0.157212	0.0538815	-2.91774	0.00352576	0.346127	2453.93	-0.0780111	0.0545565	-1.42992	0.152741	0.99998	turquoise	1	NA	NA	NA	NA	0.18678	0.18678	-2.77556e-17	0.10896	0.103484	0.00547657	-0.438177	0.146654	0.00280973	-2.98782	0.0031064	-0.196	-0.201584	0.133201	0.130181	-1.51339	0.131519
LOC106601225	NC_027302.1	65256929	65271846	106601225	probable ATP-dependent RNA helicase DDX17	10521	human	DDX17	DEAD-box helicase 17	0.332778	0.263333	1.26372	0.209028	0.511708	74.2896	-0.158929	0.0614518	-2.58624	0.00970307	0.448232	74.2896	-0.0926741	0.0620016	-1.4947	0.134992	0.99998	turquoise	1	NA	NA	NA	NA	0.161847	0.161847	0	0.108005	0.0919222	0.0160827	-0.361403	0.137818	0.00873352	-2.62231	0.00930184	-0.164	-0.177618	0.13147	0.176692	-1.35101	0.177986
LOC106601535	NC_027302.1	74768894	74783678	106601535	histone-lysine N-methyltransferase SETD1A-like	9739	human	SETD1A	SET domain containing 1A	-0.254109	0.405701	-0.626345	0.532398	0.684871	52.4219	0.11943	0.0408885	2.92086	0.00349064	0.346127	52.4219	0.0735252	0.0412731	1.78143	0.0748415	0.99998	grey	0	NA	NA	NA	NA	0.164301	0.164301	0	0.123464	0.114956	0.00850866	0.362799	0.136212	0.00773343	2.66349	0.0082661	0.164	0.22362	0.132598	0.0917085	1.68645	0.0930299
LOC106601611	NC_027302.1	76208741	76226063	106601611	LIM domain-containing protein 2-like	80774	human	LIMD2	LIM domain containing 2	0.27625	0.256428	1.0773	0.283724	0.561413	76.431	0.179522	0.0577259	3.1099	0.00187149	0.342923	76.431	0.1129	0.0582708	1.9375	0.0526841	0.99998	yellow	4	turquoise	1	NA	NA	0.145409	0.140279	0.00513015	0.112743	0.0737215	0.0390211	0.310178	0.136111	0.0226755	2.27886	0.0235696	0.141	0.142232	0.131097	0.277949	1.08494	0.279056
LOC106601613	NC_027302.1	76251785	76254745	106601613	tubulin beta-4B chain-like	10383	human	TUBB4B	tubulin beta 4B class IVb	-0.1921	0.439614	-0.436973	0.662995	0.726312	531.753	-0.0912171	0.0342856	-2.66051	0.00780231	0.428031	531.753	-0.0667848	0.0345211	-1.93461	0.0530387	0.99998	black	7	grey	0	NA	NA	0.187674	0.18435	0.00332379	0.163132	0.150407	0.0127255	-0.412882	0.138998	0.00297397	-2.97042	0.00328113	-0.185	-0.295868	0.134809	0.0281837	-2.19472	0.0291587
LOC106602125	NC_027303.1	957933	967401	106602125	proteasome-associated protein ECM29 homolog	23392	human	KIAA0368	KIAA0368	0.0463547	0.284525	0.162919	0.870884	0.77787	37.964	0.17164	0.0621499	2.76171	0.00574995	0.398985	37.964	0.118259	0.0625655	1.89017	0.0587357	0.99998	grey	0	NA	NA	NA	NA	0.194294	0.194191	0.00010264	0.159299	0.159247	5.26886e-05	0.441422	0.141941	0.0018715	3.1099	0.00210164	0.197	0.317797	0.137284	0.0206192	2.31489	0.0214782
LOC106602188	NC_027303.1	4734247	4744707	106602188	zinc finger and SCAN domain-containing protein 12-like	9753	human	ZSCAN12	zinc finger and SCAN domain containing 12	0.0293086	0.255413	0.11475	0.908854	0.784347	14.504	0.197109	0.0620957	3.17428	0.0015021	0.302278	14.504	0.16443	0.0620797	2.6487	0.00808025	0.99998	brown	3	grey	0	NA	NA	0.201084	0.201084	-2.77556e-17	0.169545	0.169529	1.54495e-05	0.454128	0.140704	0.00124855	3.22755	0.00142572	0.202	0.335809	0.136206	0.0136841	2.46545	0.0143969
LOC106602526	NC_027303.1	16750435	16775045	106602526	choline transporter-like protein 1	23446	human	SLC44A1	solute carrier family 44 member 1	-0.140549	0.295402	-0.475788	0.635177	0.71997	109.162	-0.144614	0.0524424	-2.75757	0.00582326	0.400333	109.162	-0.0853803	0.0530017	-1.6109	0.107202	0.99998	turquoise	1	NA	NA	NA	NA	0.1755	0.1755	0	0.120574	0.120556	1.75151e-05	-0.394886	0.139511	0.0046476	-2.8305	0.00504821	-0.178	-0.234556	0.132838	0.0774409	-1.76573	0.0787339
LOC106602675	NC_027303.1	19234985	19242201	106602675	E3 ubiquitin-protein ligase ZFP91-like	80829	human	ZFP91	ZFP91 zinc finger protein	0.750116	0.33054	2.26937	0.0252142	0.25413	44.5573	0.14182	0.0435672	3.25519	0.00113317	0.290305	44.5573	0.101433	0.0438581	2.31276	0.0207356	0.99998	blue	2	turquoise	1	NA	NA	0.182903	0.160997	0.0219059	0.145018	0.110288	0.0347305	0.360832	0.139094	0.00948247	2.59415	0.0100758	0.163	0.215455	0.133453	0.106427	1.61446	0.107763
LOC106602683	NC_027303.1	19439180	19458400	106602683	butyrophilin subfamily 1 member A1-like	696	human	BTN1A1	butyrophilin subfamily 1 member A1	0.121513	0.149269	0.814051	0.417391	0.635912	89.3206	0.254306	0.0984751	2.58244	0.00981033	0.448232	89.3206	0.151554	0.0992003	1.52776	0.126573	0.99998	green	5	NA	NA	blue	2	0.139944	0.0998034	0.040141	0.115364	0.0632099	0.0521539	0.216214	0.132317	0.102245	1.63406	0.103579	0.1	0.121828	0.13081	0.351681	0.931334	0.352633
LOC106602779	NC_027303.1	20289524	20295067	106602779	CD48 antigen-like	962	human	CD48	CD48 molecule	0.132127	0.139551	0.946795	0.345838	0.601813	23.5627	0.364708	0.109753	3.323	0.000890551	0.290305	23.5627	0.248881	0.110714	2.24795	0.0245792	0.99998	yellow	4	turquoise	1	NA	NA	0.177531	0.176233	0.00129793	0.146717	0.141562	0.00515584	0.393319	0.138515	0.00451784	2.83954	0.00491192	0.177	0.278691	0.134867	0.0387895	2.06641	0.0398808
LOC106602864	NC_027303.1	28533115	28542849	106602864	tripartite motif-containing protein 16-like	10626	human	TRIM16	tripartite motif containing 16	-0.232652	0.237799	-0.978355	0.330065	0.592427	171.32	-0.18129	0.0681419	-2.66048	0.00780304	0.428031	171.32	-0.116872	0.0686612	-1.70215	0.0887271	0.99998	turquoise	1	NA	NA	NA	NA	0.160247	0.160247	-2.77556e-17	0.116372	0.11353	0.00284207	-0.355302	0.136739	0.00936615	-2.59839	0.00995567	-0.161	-0.220668	0.132525	0.0958924	-1.6651	0.0972193
LOC106602931	NC_027303.1	32359121	32365844	106602931	steroid receptor RNA activator 1-like	10011	human	SRA1	steroid receptor RNA activator 1	-0.287736	0.336305	-0.85558	0.394107	0.625719	167.668	0.180003	0.0520198	3.46028	0.000539613	0.287944	167.668	0.107507	0.0527221	2.03913	0.041437	0.99998	brown	3	grey	0	turquoise	1	0.153146	0.143327	0.00981884	0.112391	0.10166	0.0107311	0.319452	0.137403	0.0200755	2.32493	0.0209246	0.145	0.197218	0.132281	0.135987	1.4909	0.137322
LOC106603151	NC_027300.1	42551474	42591047	106603151	intersectin-2-like	50618	human	ITSN2	intersectin 2	-0.341395	0.250389	-1.36346	0.175548	0.483763	41.1312	0.21038	0.0629566	3.34167	0.000832753	0.290305	41.1312	0.147758	0.0635698	2.32434	0.0201071	0.99998	blue	2	turquoise	1	NA	NA	0.183537	0.18021	0.00332639	0.154506	0.148685	0.00582063	0.403491	0.13857	0.00359326	2.91182	0.00393757	0.181	0.291445	0.134229	0.0299117	2.17126	0.0309087
LOC106603218	NC_027303.1	38731148	38733940	106603218	endonuclease domain-containing 1 protein-like	23052	human	ENDOD1	endonuclease domain containing 1	-0.0409802	0.0826765	-0.49567	0.621125	0.715475	16.8833	0.560171	0.190528	2.9401	0.00328108	0.346127	16.8833	0.435709	0.191133	2.27961	0.0226306	0.99998	grey	0	turquoise	1	NA	NA	0.124952	0.104433	0.0205182	0.114999	0.0936918	0.0213072	0.226569	0.132554	0.0874026	1.70926	0.0887171	0.104	0.181307	0.131617	0.168346	1.37754	0.16965
LOC106603309	NC_027303.1	43524053	43562468	106603309	oligophrenin-1-like	4983	human	OPHN1	oligophrenin 1	-0.0691303	0.285138	-0.242445	0.808891	0.763449	47.1554	0.162647	0.0535771	3.03576	0.00239928	0.345545	47.1554	0.0978633	0.0541176	1.80834	0.0705529	0.99998	brown	3	NA	NA	NA	NA	0.15596	0.150076	0.00588372	0.108075	0.0922738	0.0158014	0.330144	0.135394	0.0147527	2.43839	0.0154915	0.15	0.178674	0.131716	0.174936	1.35651	0.176232
LOC106603708	NC_027303.1	62151102	62158978	106603708	40S ribosomal protein S3	106612898	Atlantic salmon	RS3	40S ribosomal protein S3	-1.42766	0.327223	-4.36297	2.92589e-05	0.0269849	730.113	-0.11881	0.040545	-2.93032	0.00338618	0.346127	730.113	-0.0679689	0.0410002	-1.65777	0.0973643	0.99998	turquoise	1	NA	NA	NA	NA	0.195935	0.195935	0	0.124244	0.124012	0.000232712	-0.447683	0.142221	0.00164506	-3.1478	0.00185699	-0.2	-0.242208	0.133552	0.0697424	-1.81358	0.0710126
LOC106603711	NC_027303.1	62209533	62213117	106603711	aquaporin-11-like	282679	human	AQP11	aquaporin 11	0.113013	0.18528	0.609961	0.543157	0.688505	24.6904	0.245998	0.0845953	2.90794	0.00363821	0.346127	24.6904	0.145197	0.0853798	1.7006	0.0890178	0.99998	blue	2	NA	NA	turquoise	1	0.14159	0.13544	0.00614995	0.106206	0.105481	0.000725002	0.295889	0.13391	0.0271318	2.20962	0.0280926	0.135	0.204313	0.131819	0.121153	1.54995	0.122493
LOC106603724	NC_027303.1	62970588	62984037	106603724	smoothelin-like protein 2	342527	human	SMTNL2	smoothelin like 2	-0.224026	0.160595	-1.39498	0.165858	0.475177	16.8664	-0.274565	0.0998954	-2.74853	0.00598635	0.400333	16.8664	-0.263627	0.10016	-2.63206	0.00848682	0.99998	grey	0	grey	0	NA	NA	0.131516	0.126878	0.00463823	0.14722	0.142962	0.00425795	-0.278924	0.1349	0.0386737	-2.06764	0.0397639	-0.128	-0.279859	0.134054	0.0368292	-2.08765	0.037902
LOC106603843	NC_027303.1	70159167	70213587	106603843	serine/threonine-protein kinase 10-like	6793	human	STK10	serine/threonine kinase 10	0.16527	0.263212	0.627896	0.531385	0.684391	219.976	0.159989	0.0590951	2.70732	0.00678292	0.428031	219.976	0.0729087	0.0597326	1.22059	0.222243	0.99998	yellow	4	NA	NA	NA	NA	0.139657	0.133918	0.0057388	0.0767658	0.0648885	0.0118772	0.293001	0.134132	0.0289314	2.18442	0.029916	0.134	0.124946	0.130677	0.339001	0.95614	0.33998
LOC106604281	NC_027304.1	11042107	11066041	106604281	clathrin interactor 1-like	9685	human	CLINT1	clathrin interactor 1	0.854473	0.497225	1.71848	0.0885479	0.379755	216.241	0.0992817	0.0342577	2.89808	0.00375452	0.34759	216.241	0.0787112	0.0344755	2.2831	0.0224243	0.99998	blue	2	grey	0	NA	NA	0.162997	0.162972	2.41735e-05	0.155301	0.154798	0.000502993	0.360609	0.136389	0.00819412	2.64396	0.00874356	0.163	0.303576	0.134315	0.0238096	2.26019	0.0247218
LOC106604358	NC_027304.1	16200601	16219110	106604358	MORC family CW-type zinc finger protein 3-like	23515	human	MORC3	MORC family CW-type zinc finger 3	0.556108	0.242274	2.29537	0.0236259	0.248847	38.641	0.171613	0.0660306	2.59899	0.00934998	0.445491	38.641	0.080685	0.0665797	1.21186	0.225568	0.99998	yellow	4	NA	NA	NA	NA	0.15736	0.155887	0.00147274	0.106788	0.0877524	0.0190358	0.34556	0.136909	0.0116021	2.52402	0.0122596	0.157	0.16999	0.1318	0.197133	1.28976	0.198395
LOC106604378	NC_027304.1	15804196	15808445	106604378	retinoic acid receptor responder protein 3-like	5920	human	RARRES3	retinoic acid receptor responder 3	0.367109	0.335687	1.09361	0.276539	0.558849	586.596	0.128834	0.0500063	2.57635	0.00998482	0.448232	586.596	0.062985	0.0504858	1.24758	0.212186	0.99998	yellow	4	NA	NA	NA	NA	0.119555	0.116071	0.0034837	0.0699513	0.0478166	0.0221347	0.255367	0.134955	0.0584598	1.89223	0.0596839	0.117	0.0919584	0.130478	0.480947	0.70478	0.481642
LOC106604416	NC_027304.1	16625385	16626906	106604416	HRAS-like suppressor 3	11145	human	PLA2G16	phospholipase A2 group XVI	0.460811	0.227285	2.02746	0.0450548	0.308199	270.922	0.232676	0.0693926	3.35303	0.000799319	0.290305	270.922	0.111553	0.0705168	1.58194	0.113664	0.99998	yellow	4	NA	NA	NA	NA	0.174247	0.170477	0.00376988	0.105059	0.0976027	0.00745652	0.379538	0.137512	0.00577954	2.76003	0.00623327	0.171	0.188966	0.13177	0.151554	1.43406	0.152877
LOC106604510	NC_027300.1	48416168	48424638	106604510	NAD-dependent protein deacetylase sirtuin-1-like	23411	human	SIRT1	sirtuin 1	-0.266909	0.327991	-0.81377	0.417551	0.636021	71.1374	0.138518	0.0466026	2.97232	0.0029556	0.346127	71.1374	0.0757538	0.0471026	1.60827	0.107775	0.99998	brown	3	NA	NA	turquoise	1	0.168413	0.146484	0.0219289	0.126222	0.0816736	0.0445483	0.32366	0.136062	0.0173702	2.37878	0.0181668	0.147	0.157789	0.131336	0.229592	1.20141	0.230796
LOC106604515	NC_027304.1	25926462	25951941	106604515	elongation of very long chain fatty acids protein 6	79071	human	ELOVL6	ELOVL fatty acid elongase 6	-0.356655	0.248219	-1.43686	0.153623	0.461335	165.561	0.2191	0.0668335	3.27829	0.00104439	0.290305	165.561	0.117654	0.0677669	1.73616	0.0825358	0.99998	brown	3	NA	NA	NA	NA	0.166192	0.166192	-2.77556e-17	0.118921	0.117468	0.00145293	0.370216	0.137734	0.00719026	2.6879	0.00770234	0.167	0.228853	0.132965	0.0852229	1.72115	0.0865334
LOC106604740	NC_027304.1	33148105	33215635	106604740	phospholipid-transporting ATPase 11C-like	286410	human	ATP11C	ATPase phospholipid transporting 11C	-0.0920557	0.327009	-0.281508	0.778854	0.75831	121.476	0.146161	0.0488654	2.9911	0.00277973	0.345545	121.476	0.0660087	0.0494877	1.33384	0.182256	0.99998	black	7	NA	NA	NA	NA	0.158489	0.158309	0.00018044	0.0799086	0.0697521	0.0101565	0.353901	0.138212	0.0104501	2.56057	0.0110738	0.16	0.134537	0.131047	0.304595	1.02663	0.305646
LOC106605123	NC_027304.1	51206406	51225958	106605123	protein eva-1 homolog B-like	55194	human	EVA1B	eva-1 homolog B	-0.211113	0.391978	-0.538584	0.591272	0.707179	73.9014	-0.132035	0.0412191	-3.20325	0.00135887	0.290903	73.9014	-0.0929422	0.0416898	-2.22937	0.025789	0.99998	turquoise	1	grey	0	NA	NA	0.208798	0.199912	0.00888612	0.158031	0.148687	0.00934427	-0.453731	0.141107	0.00130212	-3.21551	0.00148423	-0.202	-0.290642	0.133833	0.0298797	-2.17168	0.0308763
LOC106605450	NC_027304.1	59271254	59287491	106605450	ras GTPase-activating-like protein IQGAP3	128239	human	IQGAP3	IQ motif containing GTPase activating protein 3	0.542599	0.1926	2.81723	0.00575239	0.154013	42.7992	-0.262837	0.0856176	-3.06989	0.00214135	0.343511	42.7992	-0.198765	0.0862949	-2.30333	0.0212604	0.99998	red	6	blue	2	NA	NA	0.170468	0.164333	0.00613541	0.148837	0.142379	0.00645803	-0.36345	0.136309	0.00766758	-2.66637	0.0081978	-0.164	-0.278282	0.133617	0.0372805	-2.08268	0.0383577
LOC106605468	NC_027304.1	58800168	58827037	106605468	tropomyosin alpha-3 chain-like	7170	human	TPM3	tropomyosin 3	-1.00395	0.354561	-2.83152	0.00551855	0.151036	545.316	-0.111411	0.042484	-2.62243	0.0087305	0.436875	545.316	-0.0506068	0.0429533	-1.17818	0.238725	0.99998	turquoise	1	NA	NA	NA	NA	0.175197	0.174048	0.00114975	0.0881488	0.0841516	0.00399715	-0.392113	0.139626	0.00498031	-2.8083	0.00539723	-0.177	-0.162605	0.131436	0.216032	-1.23715	0.217262
LOC106605615	NC_027304.1	66763493	66826384	106605615	histone-lysine N-methyltransferase 2A-like	4297	human	KMT2A	lysine methyltransferase 2A	-1.81702	0.494149	-3.67707	0.000368015	0.0529628	124.009	0.0809711	0.0306559	2.64129	0.00825918	0.42898	124.009	0.0582753	0.0308602	1.88836	0.0589775	0.99998	grey	0	NA	NA	NA	NA	0.152402	0.152402	-2.77556e-17	0.13176	0.130953	0.000807235	0.333863	0.13468	0.0131773	2.47894	0.0138772	0.152	0.255564	0.133192	0.0550147	1.91876	0.0562211
LOC106605765	NC_027304.1	69194058	69199308	106605765	uncharacterized LOC106605765	NA	NA	NA	NA	-0.163191	0.233756	-0.698124	0.486586	0.665767	90.6243	0.181321	0.0651352	2.78377	0.00537308	0.391273	90.6243	0.151178	0.0654069	2.31135	0.0208136	0.99998	brown	3	turquoise	1	NA	NA	0.144513	0.138788	0.00572512	0.142694	0.136633	0.00606097	0.304625	0.134874	0.0239094	2.25858	0.0248232	0.139	0.267341	0.133783	0.0456814	1.99833	0.0468288
LOC106605783	NC_027304.1	69540923	69577064	106605783	cytoplasmic phosphatidylinositol transfer protein 1-like	26207	human	PITPNC1	phosphatidylinositol transfer protein, cytoplasmic 1	-0.171743	0.192113	-0.893969	0.373308	0.615097	458.166	0.214749	0.0832952	2.57816	0.00993266	0.448232	458.166	0.108148	0.0840154	1.28724	0.19801	0.99998	brown	3	NA	NA	NA	NA	0.100848	0.0911202	0.00972758	0.061015	0.037671	0.023344	0.198165	0.132774	0.135569	1.4925	0.136905	0.092	0.0723565	0.13022	0.578451	0.555649	0.578977
LOC106606244	NC_027305.1	1720333	1746594	106606244	ubiquitin carboxyl-terminal hydrolase 7-like	7874	human	USP7	ubiquitin specific peptidase 7	-0.00943517	0.162838	-0.0579421	0.953901	0.792395	13.7552	0.280584	0.0918892	3.0535	0.00226186	0.344152	13.7552	0.256075	0.0918967	2.78656	0.00532714	0.99998	blue	2	turquoise	1	turquoise	1	0.177299	0.14719	0.0301082	0.176872	0.135752	0.0411201	0.325468	0.13637	0.0170022	2.38666	0.0177911	0.148	0.266566	0.134415	0.04735	1.98316	0.0485093
LOC106606280	NC_027305.1	3058356	3067911	106606280	protein NLRC3-like	197358	human	NLRC3	NLR family CARD domain containing 3	0.290142	0.163503	1.77453	0.0787667	0.367605	192.101	0.308076	0.0946191	3.25596	0.0011301	0.290305	192.101	0.238297	0.0952994	2.50051	0.0124015	0.99998	green	5	turquoise	1	NA	NA	0.153022	0.151436	0.00158609	0.140653	0.140653	1.94289e-16	0.333891	0.135725	0.0138919	2.46005	0.0146098	0.152	0.275208	0.133821	0.039731	2.05653	0.0408307
LOC106606402	NC_027305.1	7637190	7637972	106606402	soluble calcium-activated nucleotidase 1-like	124583	human	CANT1	calcium activated nucleotidase 1	-0.020434	0.1668	-0.122506	0.902724	0.783302	14.4432	0.316153	0.0976838	3.23649	0.00121009	0.290305	14.4432	0.172796	0.0988706	1.7477	0.0805156	0.99998	blue	2	NA	NA	NA	NA	0.162831	0.157583	0.0052472	0.107711	0.0981855	0.00952595	0.348933	0.136716	0.0107031	2.55225	0.0113345	0.158	0.190547	0.132154	0.149343	1.44186	0.150669
LOC106606533	NC_027305.1	12790847	12827764	106606533	transportin-2	30000	human	TNPO2	transportin 2	-0.238959	0.469027	-0.509477	0.611448	0.713417	103.671	0.103137	0.037183	2.77376	0.00554125	0.393129	103.671	0.0721841	0.0374526	1.92734	0.0539367	0.99998	brown	3	NA	NA	NA	NA	0.172	0.167775	0.00422498	0.139574	0.135948	0.0036258	0.372564	0.13713	0.00659027	2.71687	0.00707846	0.168	0.265655	0.133572	0.0467175	1.98885	0.0478724
LOC106606780	NC_027305.1	21158751	21162567	106606780	protein YIPF1-like	54432	human	YIPF1	Yip1 domain family member 1	0.000389881	0.194861	0.00200081	0.998407	0.799333	12.2406	0.258976	0.0884688	2.92731	0.00341909	0.346127	12.2406	0.118477	0.0894621	1.32433	0.185394	0.99998	blue	2	NA	NA	NA	NA	0.211358	0.202906	0.00845173	0.157226	0.137979	0.0192476	0.462428	0.142804	0.00120288	3.2382	0.00137576	0.206	0.271983	0.135119	0.0441236	2.01291	0.0452595
LOC106606839	NC_027305.1	23267333	23288081	106606839	cAMP-dependent protein kinase catalytic subunit alpha	5566	human	PRKACA	protein kinase cAMP-activated catalytic subunit alpha	0.23706	0.266872	0.888293	0.376339	0.616203	30.836	0.18998	0.059419	3.1973	0.00138721	0.290903	30.836	0.105942	0.060119	1.76221	0.0780346	0.99998	blue	2	NA	NA	NA	NA	0.189835	0.189835	-2.77556e-17	0.125133	0.125133	2.498e-16	0.426377	0.139493	0.00223845	3.05662	0.00249614	0.191	0.2441	0.133199	0.0668627	1.8326	0.0681226
LOC106606875	NC_027305.1	24511726	24514483	106606875	CD2 antigen cytoplasmic tail-binding protein 2-like	10421	human	CD2BP2	CD2 cytoplasmic tail binding protein 2	-0.137952	0.22455	-0.61435	0.540264	0.68755	24.237	0.206038	0.0671759	3.06714	0.00216118	0.343511	24.237	0.0979161	0.0680788	1.43828	0.150356	0.99998	blue	2	NA	NA	NA	NA	0.161911	0.16106	0.000850455	0.0993028	0.0957249	0.0035779	0.357374	0.137238	0.00921333	2.60404	0.00979782	0.162	0.18593	0.132274	0.159832	1.40564	0.161147
LOC106606918	NC_027305.1	25469182	25478069	106606918	ER membrane protein complex subunit 10-like	284361	human	EMC10	ER membrane protein complex subunit 10	-1.12179	0.314076	-3.57173	0.000529273	0.0646291	113.315	-0.132072	0.0450735	-2.93014	0.00338809	0.346127	113.315	-0.0708255	0.0456453	-1.55165	0.120747	0.99998	turquoise	1	NA	NA	NA	NA	0.187012	0.186305	0.000706566	0.112998	0.110904	0.00209334	-0.423955	0.141516	0.00273714	-2.99581	0.00302909	-0.19	-0.215707	0.132759	0.104207	-1.62479	0.105541
LOC106607103	NC_027305.1	31261887	31268148	106607103	epithelial membrane protein 2-like	2013	human	EMP2	epithelial membrane protein 2	-0.317421	0.209169	-1.51753	0.132027	0.435129	1827.81	-0.177062	0.0682355	-2.59487	0.00946262	0.446686	1827.81	-0.0811563	0.0689183	-1.17757	0.238967	0.99998	turquoise	1	NA	NA	NA	NA	0.183924	0.183924	-2.77556e-17	0.100281	0.0951674	0.0051132	-0.422766	0.143331	0.0031821	-2.94958	0.00350215	-0.19	-0.184365	0.132054	0.162675	-1.39613	0.163987
LOC106607145	NC_027305.1	33962288	33968463	106607145	ADP-ribosylation factor-binding protein GGA1-like	26088	human	GGA1	golgi associated, gamma adaptin ear containing, ARF binding protein 1	0.361608	0.227838	1.58713	0.11538	0.41679	43.9399	0.291416	0.0696433	4.18441	2.85903e-05	0.133767	43.9399	0.195058	0.0707507	2.75697	0.00583398	0.99998	black	7	turquoise	1	NA	NA	0.194057	0.194057	-2.77556e-17	0.115248	0.114039	0.00120844	0.441904	0.142122	0.00187518	3.10932	0.00210562	0.197	0.222557	0.133275	0.0949371	1.66991	0.0962628
LOC106607277	NC_027305.1	38182008	38187268	106607277	peptidyl-prolyl cis-trans isomerase FKBP10-like	60681	human	FKBP10	FK506 binding protein 10	-0.229675	0.191371	-1.20016	0.23268	0.527821	112.128	-0.194975	0.0740576	-2.63274	0.0084698	0.43074	112.128	-0.108677	0.0747377	-1.45411	0.145917	0.99998	turquoise	1	NA	NA	NA	NA	0.185143	0.184581	0.000562351	0.117801	0.111599	0.0062015	-0.422877	0.142765	0.00305603	-2.96204	0.00336833	-0.19	-0.217035	0.132822	0.102253	-1.63403	0.103586
LOC106607603	NC_027305.1	48176110	48182419	106607603	TATA box-binding protein-associated factor RNA polymerase I subunit A-like	9015	human	TAF1A	TATA-box binding protein associated factor, RNA polymerase I subunit A	0.482145	0.268401	1.79636	0.0752079	0.361407	31.9673	0.154254	0.0574559	2.68475	0.00725849	0.428031	31.9673	0.0935204	0.0578472	1.61668	0.105948	0.99998	brown	3	NA	NA	NA	NA	0.141521	0.139963	0.00155817	0.103212	0.0999868	0.00322486	0.307524	0.134933	0.0226619	2.27909	0.0235558	0.14	0.193555	0.131742	0.14178	1.46919	0.143112
LOC106607799	NC_027305.1	58268293	58299425	106607799	cation-independent mannose-6-phosphate receptor-like	3482	human	IGF2R	insulin like growth factor 2 receptor	0.0485047	0.16726	0.289996	0.77237	0.757486	14.2622	0.256565	0.092304	2.77956	0.00544325	0.392943	14.2622	0.199951	0.0927075	2.15679	0.0310221	0.99998	blue	2	turquoise	1	NA	NA	0.17934	0.17934	-2.77556e-17	0.161929	0.16182	0.000108878	0.404875	0.141015	0.0040898	2.87115	0.00446158	0.182	0.325123	0.138589	0.0189788	2.34595	0.0198075
LOC106607836	NC_027305.1	60068829	60124677	106607836	uncharacterized LOC106607836	NA	NA	NA	NA	0.096141	0.117454	0.818538	0.414836	0.634932	132.324	0.493547	0.125135	3.94411	8.00953e-05	0.184494	132.324	0.378318	0.126436	2.99217	0.00276998	0.99998	green	5	turquoise	1	brown	3	0.132862	0.122371	0.0104913	0.114373	0.0806015	0.0337719	0.268639	0.134586	0.0459303	1.99603	0.0470796	0.123	0.155517	0.131151	0.235707	1.18578	0.2369
LOC106607947	NC_027305.1	62799354	62804387	106607947	cyclin-C	892	human	CCNC	cyclin C	-0.0764575	0.310325	-0.246378	0.805853	0.762707	222.334	0.14458	0.0522667	2.7662	0.00567138	0.397543	222.334	0.0724914	0.0528267	1.37225	0.169986	0.99998	brown	3	NA	NA	turquoise	1	0.160152	0.104379	0.0557726	0.130736	0.0472397	0.0834965	0.227333	0.133095	0.0876275	1.70805	0.0889424	0.105	0.0907944	0.130344	0.486068	0.696577	0.486753
LOC106608158	NC_027305.1	76242968	76250200	106608158	serine/arginine-rich splicing factor 5-like	6430	human	SRSF5	serine and arginine rich splicing factor 5	-0.857171	0.3803	-2.25393	0.0262004	0.25833	265.806	-0.125397	0.0410639	-3.05371	0.00226031	0.344152	265.806	-0.0740218	0.041591	-1.77976	0.0751159	0.99998	turquoise	1	NA	NA	NA	NA	0.189615	0.189615	-2.77556e-17	0.133923	0.129088	0.00483436	-0.423234	0.138253	0.00220377	-3.0613	0.00245894	-0.189	-0.251525	0.132979	0.0585625	-1.89146	0.059787
LOC106608236	NC_027305.1	79410193	79438898	106608236	SNW domain-containing protein 1-like	22938	human	SNW1	SNW domain containing 1	0.870731	0.428586	2.03163	0.0446232	0.307636	373.009	0.0976172	0.0360408	2.70852	0.00675848	0.428031	373.009	0.0779562	0.0362099	2.1529	0.0313269	0.99998	black	7	turquoise	1	NA	NA	0.128912	0.117402	0.0115094	0.125895	0.109046	0.0168493	0.257967	0.134782	0.0556259	1.91396	0.0568355	0.118	0.211907	0.132585	0.109983	1.59827	0.111321
LOC106608246	NC_027305.1	79652219	79694535	106608246	B-cell lymphoma/leukemia 11B-like	64919	human	BCL11B	B-cell CLL/lymphoma 11B	-0.514255	0.470788	-1.09233	0.277097	0.558935	358.281	0.0957777	0.0339997	2.81701	0.00484729	0.376419	358.281	0.0708499	0.0341969	2.07182	0.0382821	0.99998	yellow	4	turquoise	1	NA	NA	0.153721	0.150144	0.0035776	0.142274	0.138914	0.0033599	0.329676	0.134985	0.0145934	2.44231	0.0153284	0.15	0.271289	0.133415	0.0420098	2.03342	0.0431289
LOC106608584	NC_027306.1	9801102	9858885	106608584	EH domain-binding protein 1-like protein 1	254102	human	EHBP1L1	EH domain binding protein 1 like 1	0.196493	0.231221	0.849806	0.397296	0.62772	60.9123	0.180813	0.0664927	2.7193	0.00654209	0.42219	60.9123	0.126717	0.0669156	1.89368	0.0582679	0.99998	yellow	4	NA	NA	NA	NA	0.159233	0.147824	0.0114089	0.133039	0.110318	0.0227211	0.323663	0.134452	0.016072	2.40728	0.0168409	0.147	0.213972	0.132047	0.105141	1.62042	0.106477
LOC106608850	NC_027306.1	20701553	20728371	106608850	apoptotic chromatin condensation inducer in the nucleus-like	22985	human	ACIN1	apoptotic chromatin condensation inducer 1	-0.205832	0.446923	-0.460554	0.646036	0.72317	199.084	0.106687	0.0382534	2.78897	0.00528762	0.389166	199.084	0.0454003	0.0387036	1.17302	0.240786	0.99998	yellow	4	NA	NA	NA	NA	0.12778	0.127284	0.000495438	0.063588	0.0512804	0.0123076	0.283346	0.137026	0.0386556	2.06783	0.0397457	0.13	0.098716	0.130691	0.450046	0.755339	0.450799
LOC106609052	NC_027306.1	27285000	27421859	106609052	diacylglycerol kinase delta-like	8527	human	DGKD	diacylglycerol kinase delta	-0.0766454	0.337136	-0.227342	0.820583	0.766386	88.9708	0.206683	0.0484584	4.26517	1.99754e-05	0.124613	88.9708	0.107831	0.0496719	2.17086	0.0299416	0.99998	blue	2	turquoise	1	NA	NA	0.241889	0.217382	0.0245062	0.181452	0.136871	0.0445805	0.499231	0.143691	0.000512096	3.47435	0.00060918	0.22	0.267471	0.133681	0.0454125	2.00081	0.046558
LOC106609116	NC_027306.1	32643423	32666286	106609116	ATP-binding cassette sub-family D member 2-like	225	human	ABCD2	ATP binding cassette subfamily D member 2	0.130219	0.229672	0.566978	0.571895	0.700185	13.939	0.198105	0.0692005	2.86277	0.00419952	0.357387	13.939	0.114767	0.0695506	1.65012	0.0989183	0.99998	blue	2	NA	NA	NA	NA	0.204072	0.20019	0.00388191	0.140083	0.129819	0.0102632	0.45109	0.140388	0.00131283	3.21316	0.00149591	0.201	0.254007	0.133716	0.0574853	1.8996	0.0587045
LOC106609225	NC_027306.1	34655726	34664492	106609225	PR domain zinc finger protein 4-like	11108	human	PRDM4	PR/SET domain 4	0.226899	0.237376	0.955862	0.341257	0.598748	145.916	0.197497	0.0659213	2.99595	0.00273592	0.345545	145.916	0.0985466	0.06675	1.47635	0.139849	0.99998	brown	3	NA	NA	turquoise	1	0.14608	0.102513	0.043567	0.113182	0.0427661	0.0704158	0.223667	0.133333	0.0934441	1.6775	0.0947679	0.103	0.0821401	0.130234	0.528228	0.630713	0.528838
LOC106609345	NC_027306.1	40906651	40977549	106609345	carbohydrate sulfotransferase 11-like	50515	human	CHST11	carbohydrate sulfotransferase 11	-0.163152	0.142597	-1.14415	0.255068	0.543239	10.7419	0.309287	0.103751	2.98106	0.00287249	0.346127	10.7419	0.165154	0.104375	1.5823	0.113581	0.99998	blue	2	NA	NA	NA	NA	0.163223	0.15731	0.00591212	0.110114	0.098084	0.0120297	0.349955	0.137634	0.0110017	2.54265	0.0116418	0.159	0.190741	0.132533	0.150096	1.43919	0.151421
LOC106609550	NC_027306.1	46572065	46574989	106609550	angiopoietin-related protein 5-like	83854	human	ANGPTL6	angiopoietin like 6	0.0320691	0.162097	0.197839	0.84354	0.771509	15.305	-0.335595	0.110943	-3.02495	0.00248677	0.345545	15.305	-0.224341	0.112085	-2.00153	0.0453353	0.99998	turquoise	1	grey	0	NA	NA	0.163741	0.157447	0.00629353	0.140232	0.121478	0.0187539	-0.348215	0.136413	0.0106906	-2.55265	0.0113216	-0.158	-0.23679	0.133039	0.0750986	-1.77986	0.0763853
LOC106609767	NC_027306.1	54880459	54894001	106609767	KRR1 small subunit processome component homolog	11103	human	KRR1	KRR1, small subunit processome component homolog	-0.503928	0.208727	-2.41429	0.0174315	0.221914	194.559	0.227255	0.0705349	3.22189	0.0012735	0.290474	194.559	0.138918	0.0713651	1.94658	0.0515853	0.99998	brown	3	turquoise	1	turquoise	1	0.164116	0.121368	0.0427482	0.114684	0.0834828	0.0312009	0.264963	0.133616	0.0473652	1.98302	0.0485246	0.122	0.161043	0.13107	0.219192	1.22868	0.220416
LOC106609967	NC_027307.1	3668809	3692539	106609967	ribosomal protein S6 kinase beta-2-like	6199	human	RPS6KB2	ribosomal protein S6 kinase B2	0.0437729	0.296065	0.147849	0.882735	0.779936	84.4801	0.152657	0.0545919	2.79634	0.00516857	0.389166	84.4801	0.073553	0.0551471	1.33376	0.182283	0.99998	brown	3	NA	NA	NA	NA	0.150198	0.135563	0.0146351	0.0928087	0.0835549	0.00925376	0.298776	0.135563	0.0275274	2.20396	0.0284936	0.136	0.161613	0.131547	0.219239	1.22855	0.220462
LOC106610016	NC_027307.1	6650954	6660726	106610016	TNFAIP3-interacting protein 2-like	79155	human	TNIP2	TNFAIP3 interacting protein 2	-0.0906435	0.308724	-0.293607	0.769617	0.756929	40.6477	0.178135	0.0550741	3.23445	0.00121876	0.290305	40.6477	0.0893934	0.055827	1.60126	0.10932	0.99998	green	5	NA	NA	NA	NA	0.19417	0.19417	0	0.126473	0.126473	3.05311e-16	0.445133	0.143466	0.00191762	3.1027	0.00215136	0.199	0.248407	0.134546	0.0648557	1.84625	0.0661079
LOC106610270	NC_027307.1	16767893	16778810	106610270	sperm-associated antigen 5-like	10615	human	SPAG5	sperm associated antigen 5	0.472255	0.181707	2.59899	0.0106435	0.189927	21.7306	-0.22868	0.0857895	-2.6656	0.00768519	0.428031	21.7306	-0.211894	0.0861286	-2.46021	0.0138857	0.99998	red	6	blue	2	NA	NA	0.113402	0.111257	0.00214549	0.134142	0.134142	-2.22045e-16	-0.242908	0.133627	0.0690938	-1.81781	0.0703618	-0.112	-0.261916	0.133497	0.0497677	-1.96195	0.0509431
LOC106610306	NC_027307.1	17597138	17603318	106610306	caspase-6-like	839	human	CASP6	caspase 6	0.110704	0.214361	0.516439	0.606594	0.712242	1039.84	0.191461	0.0692844	2.76341	0.00572015	0.398985	1039.84	0.104992	0.0699578	1.50079	0.133409	0.99998	brown	3	NA	NA	turquoise	1	0.124531	0.119518	0.00501308	0.0828684	0.0741159	0.00875252	0.260996	0.13364	0.0508226	1.95297	0.0520046	0.12	0.142802	0.130839	0.275081	1.09144	0.276194
LOC106610329	NC_027300.1	77213124	77225402	106610329	cAMP-dependent protein kinase type I-alpha regulatory subunit	5573	human	PRKAR1A	protein kinase cAMP-dependent type I regulatory subunit alpha	0.602753	0.701027	0.859815	0.391778	0.624738	355.32	-0.0745064	0.0227351	-3.27716	0.00104858	0.290305	355.32	-0.0454449	0.0230424	-1.97223	0.0485838	0.99998	turquoise	1	grey	0	NA	NA	0.237485	0.237485	0	0.15013	0.15013	-2.22045e-16	-0.554647	0.146948	0.000160363	-3.77445	0.000202918	-0.242	-0.294811	0.13467	0.0285865	-2.18914	0.0295667
LOC106610814	NC_027300.1	82345787	82379498	106610814	mitogen-activated protein kinase kinase kinase MLK4-like	84451	human	MAP3K21	mitogen-activated protein kinase kinase kinase 21	-0.132969	0.304727	-0.436354	0.663443	0.726312	22.9249	0.137873	0.0500376	2.7554	0.00586212	0.400333	22.9249	0.113917	0.0500208	2.27739	0.0227631	0.99998	blue	2	turquoise	1	NA	NA	0.156908	0.147243	0.00966526	0.137832	0.115401	0.0224315	0.325239	0.13631	0.0170315	2.38603	0.017821	0.148	0.22549	0.13343	0.0910385	1.68994	0.0923589
LOC106611072	NC_027308.1	21368962	21449605	106611072	signal-induced proliferation-associated 1-like protein 1	26037	human	SIPA1L1	signal induced proliferation associated 1 like 1	-0.185534	0.275348	-0.673814	0.501856	0.672577	22.8983	-0.162371	0.0565123	-2.8732	0.00406341	0.35598	22.8983	-0.0966489	0.0572879	-1.68708	0.0915889	0.99998	grey	0	NA	NA	NA	NA	0.173505	0.168814	0.00469114	0.130098	0.125069	0.00502991	-0.379324	0.139045	0.00637074	-2.72806	0.00684985	-0.171	-0.24378	0.133218	0.0672591	-1.82994	0.0685205
LOC106611592	NC_027300.1	99459045	99472484	106611592	sorting nexin-5-like	27131	human	SNX5	sorting nexin 5	0.617585	0.520095	1.18745	0.237633	0.529899	148.123	0.0791925	0.028728	2.75663	0.00584006	0.400333	148.123	0.0574181	0.0289021	1.98664	0.0469624	0.99998	grey	0	grey	0	NA	NA	0.1628	0.156666	0.00613399	0.141094	0.122777	0.018317	0.344496	0.135491	0.0110039	2.54257	0.0116442	0.156	0.239616	0.133157	0.0719387	1.79951	0.073216
LOC106611740	NC_027308.1	63822298	63830340	106611740	PCTP-like protein	58488	human	PCTP	phosphatidylcholine transfer protein	-0.0622569	0.266398	-0.233698	0.815657	0.765267	93.7021	-0.160749	0.060035	-2.67759	0.00741536	0.428031	93.7021	-0.126539	0.0603727	-2.09597	0.0360846	0.99998	turquoise	1	grey	0	NA	NA	0.157191	0.157191	-2.77556e-17	0.142306	0.142306	-1.94289e-16	-0.347311	0.135959	0.0106335	-2.55452	0.0112627	-0.157	-0.277529	0.133275	0.0373082	-2.08238	0.0383857
LOC106611743	NC_027308.1	63517693	63608439	106611743	vascular endothelial growth factor receptor kdr-like	3791	human	KDR	kinase insert domain receptor	-0.32098	0.194814	-1.64762	0.10231	0.397945	16.2351	-0.226113	0.0763904	-2.95997	0.00307666	0.346127	16.2351	-0.173259	0.0771045	-2.24707	0.0246356	0.99998	turquoise	1	grey	0	NA	NA	0.15621	0.15621	-2.77556e-17	0.126358	0.124657	0.00170102	-0.34965	0.138272	0.0114483	-2.52871	0.0121014	-0.159	-0.242869	0.133177	0.0682049	-1.82365	0.0694697
LOC106611750	NC_027308.1	63404961	63422226	106611750	uncharacterized LOC106611750	NA	NA	NA	NA	0.0110157	0.310805	0.0354425	0.971792	0.794662	184.701	0.145792	0.052705	2.76619	0.0056716	0.397543	184.701	0.0705247	0.0532944	1.3233	0.185734	0.99998	yellow	4	NA	NA	NA	NA	0.131995	0.129414	0.00258097	0.070273	0.0655092	0.00476381	0.283691	0.1344	0.0347905	2.11079	0.0358429	0.13	0.126136	0.130699	0.334501	0.965087	0.335489
LOC106611758	NC_027308.1	63243249	63247719	106611758	coiled-coil domain-containing protein 85B-like	11007	human	CCDC85B	coiled-coil domain containing 85B	0.0346754	0.265517	0.130596	0.896336	0.782513	47.6037	0.209417	0.0604626	3.46358	0.000533043	0.287944	47.6037	0.100784	0.0613317	1.64326	0.10033	0.99998	brown	3	NA	NA	NA	NA	0.16647	0.16647	-2.77556e-17	0.0937732	0.0910887	0.0026845	0.371789	0.137994	0.00705511	2.69423	0.00756192	0.168	0.17615	0.13158	0.180661	1.33872	0.181949
LOC106611774	NC_027308.1	62860189	62879415	106611774	alpha-1,3-mannosyl-glycoprotein 4-beta-N-acetylglucosaminyltransferase B-like	11282	human	MGAT4B	mannosyl (alpha-1,3-)-glycoprotein beta-1,4-N-acetylglucosaminyltransferase, isozyme B	0.301166	0.200646	1.50098	0.136251	0.44018	37.4819	0.191115	0.0739141	2.58563	0.00972009	0.448232	37.4819	0.140344	0.0741892	1.89171	0.0585301	0.99998	yellow	4	NA	NA	NA	NA	0.148642	0.14126	0.00738221	0.113881	0.100605	0.0132765	0.31181	0.136065	0.0219272	2.29163	0.0228089	0.142	0.195643	0.132542	0.139922	1.47608	0.141255
LOC106612096	NC_027308.1	77450898	77456020	106612096	syntaxin-5-like	6811	human	STX5	syntaxin 5	-0.0413309	0.40549	-0.101928	0.919001	0.785944	69.6227	0.115579	0.0373177	3.09716	0.00195382	0.342923	69.6227	0.060254	0.037779	1.59491	0.110733	0.99998	brown	3	NA	NA	NA	NA	0.171921	0.158966	0.0129548	0.103102	0.0819695	0.0211329	0.353441	0.137541	0.0101783	2.56971	0.0107936	0.16	0.158785	0.131767	0.228186	1.20505	0.229393
LOC106612325	NC_027308.1	90123303	90149031	106612325	transcriptional regulator ATRX-like	546	human	ATRX	ATRX, chromatin remodeler	0.223781	0.277182	0.807345	0.421226	0.637439	142.799	0.177968	0.0614694	2.89523	0.00378885	0.34759	142.799	0.0776801	0.0621802	1.24927	0.211565	0.99998	blue	2	NA	NA	NA	NA	0.155452	0.155452	-2.77556e-17	0.089097	0.0866319	0.00246509	0.343299	0.136134	0.0116765	2.52177	0.012336	0.156	0.167567	0.131523	0.202645	1.27405	0.203898
LOC106612374	NC_027308.1	93726752	93738620	106612374	ras-related protein Rab-4B	53916	human	RAB4B	RAB4B, member RAS oncogene family	-0.473947	0.304464	-1.55666	0.12245	0.423355	101.062	0.159647	0.0498318	3.20371	0.00135669	0.290903	101.062	0.0733932	0.0505804	1.45102	0.146774	0.99998	brown	3	NA	NA	turquoise	1	0.182377	0.143089	0.0392874	0.131631	0.070836	0.0607949	0.315823	0.135719	0.0199632	2.32704	0.0208103	0.144	0.136504	0.13087	0.296925	1.04305	0.297992
LOC106612468	NC_027308.1	98089914	98126609	106612468	out at first protein homolog	220323	human	OAF	out at first homolog	0.179474	0.279775	0.641493	0.522549	0.680648	25.4247	0.155352	0.0575161	2.70102	0.00691271	0.428031	25.4247	0.116623	0.0576351	2.02348	0.0430235	0.99998	brown	3	turquoise	1	NA	NA	0.133537	0.133537	0	0.110456	0.105264	0.0051911	0.292415	0.134395	0.0295716	2.17578	0.0305643	0.134	0.204245	0.132147	0.122202	1.5456	0.123542
LOC106612665	NC_027308.1	103000000	103000000	106612665	smoothelin-like protein 2	342527	human	SMTNL2	smoothelin like 2	-0.105957	0.268376	-0.394808	0.693756	0.733751	68.0898	-0.191072	0.0724597	-2.63694	0.00836577	0.42898	68.0898	-0.141924	0.0728973	-1.9469	0.0515471	0.99998	grey	0	grey	0	NA	NA	0.145728	0.131369	0.0143594	0.150294	0.105215	0.0450791	-0.286707	0.133935	0.0323024	-2.14065	0.0333277	-0.131	-0.204475	0.132369	0.12241	-1.54474	0.123749
LOC106612696	NC_027308.1	102000000	102000000	106612696	RNA-binding protein Nova-1-like	4857	human	NOVA1	NOVA alternative splicing regulator 1	0.240904	0.245224	0.982383	0.328087	0.590977	22.9097	-0.201024	0.0607481	-3.30915	0.000935802	0.290305	22.9097	-0.125906	0.0617403	-2.03929	0.0414214	0.99998	turquoise	1	grey	0	NA	NA	0.174115	0.171284	0.00283134	0.125142	0.108281	0.0168606	-0.391492	0.141918	0.00580551	-2.75857	0.00626039	-0.176	-0.211018	0.133199	0.113142	-1.58423	0.114481
LOC106613295	NC_027300.1	88946361	88972888	106613295	annexin A5-like	308	human	ANXA5	annexin A5	-0.0408604	0.400128	-0.102118	0.91885	0.78586	319.314	-0.126303	0.0444937	-2.83867	0.00453017	0.36889	319.314	-0.0763869	0.0449248	-1.70033	0.0890691	0.99998	turquoise	1	NA	NA	NA	NA	0.175106	0.175106	0	0.141706	0.101466	0.04024	-0.393922	0.139372	0.00470724	-2.82641	0.00511082	-0.177	-0.1969	0.132255	0.136542	-1.48879	0.137877
LOC106613511	NC_027309.1	10053889	10114252	106613511	dynamin-like 120 kDa protein, mitochondrial	4976	human	OPA1	OPA1, mitochondrial dynamin like GTPase	-0.455745	0.343233	-1.3278	0.187018	0.494895	72.9054	-0.112643	0.0431164	-2.61253	0.00898751	0.438467	72.9054	-0.0616258	0.0435479	-1.41513	0.157031	0.99998	turquoise	1	NA	NA	NA	NA	0.195119	0.194053	0.00106575	0.127171	0.11778	0.00939099	-0.444736	0.142813	0.00184493	-3.11412	0.00207299	-0.198	-0.229151	0.132899	0.0846627	-1.72425	0.0859721
LOC106613702	NC_027309.1	17156860	17159215	106613702	C-C motif chemokine 17-like	6361	human	CCL17	C-C motif chemokine ligand 17	0.196804	0.218594	0.900317	0.369936	0.614117	30.4977	-0.176408	0.0684127	-2.57858	0.00992064	0.448232	30.4977	-0.12569	0.0689239	-1.8236	0.0682123	0.99998	turquoise	1	NA	NA	NA	NA	0.178126	0.178126	0	0.14102	0.139311	0.00170915	-0.400087	0.139049	0.00401085	-2.87731	0.00437839	-0.18	-0.272072	0.133608	0.0417158	-2.03634	0.0428325
LOC106613766	NC_027309.1	19879112	19885317	106613766	elongation factor 2-like	29904	human	EEF2K	eukaryotic elongation factor 2 kinase	-0.855257	0.277936	-3.07718	0.00264307	0.119795	1387.05	-0.14081	0.0532058	-2.64652	0.0081325	0.42898	1387.05	-0.0897601	0.0536229	-1.67391	0.0941477	0.99998	turquoise	1	NA	NA	NA	NA	0.174214	0.171309	0.00290572	0.118207	0.112215	0.00599168	-0.389514	0.141494	0.00590781	-2.75285	0.00636718	-0.176	-0.218784	0.133255	0.100623	-1.64184	0.101955
LOC106613844	NC_027309.1	22698766	22740937	106613844	A disintegrin and metalloproteinase with thrombospondin motifs 10-like	81794	human	ADAMTS10	ADAM metallopeptidase with thrombospondin type 1 motif 10	0.281054	0.121495	2.31329	0.022583	0.244575	16.5757	-0.33831	0.120068	-2.81766	0.00483752	0.376419	16.5757	-0.277634	0.120862	-2.29711	0.0216122	0.99998	grey	0	grey	0	NA	NA	0.150151	0.147158	0.00299357	0.154009	0.151485	0.00252361	-0.325762	0.136117	0.0167002	-2.39324	0.0174827	-0.148	-0.296438	0.134029	0.026984	-2.21175	0.0279428
LOC106613863	NC_027309.1	23167990	23174495	106613863	pleckstrin homology domain-containing family B member 2-like	55041	human	PLEKHB2	pleckstrin homology domain containing B2	-0.45829	0.183203	-2.50154	0.0138516	0.208459	14.1609	-0.237077	0.0807847	-2.93468	0.00333891	0.346127	14.1609	-0.178857	0.0814835	-2.195	0.0281633	0.99998	turquoise	1	grey	0	NA	NA	0.178833	0.178574	0.000259133	0.157516	0.156912	0.000603326	-0.402025	0.139391	0.0039246	-2.88416	0.00428744	-0.181	-0.307558	0.134429	0.0221448	-2.28788	0.0230301
LOC106613978	NC_027309.1	28876888	28883865	106613978	uncharacterized LOC106613978	NA	NA	NA	NA	-0.334827	0.178913	-1.87144	0.0639647	0.343882	17.8485	-0.255169	0.0787066	-3.24203	0.00118683	0.290305	17.8485	-0.142951	0.0798557	-1.79011	0.0734361	0.99998	turquoise	1	NA	NA	blue	2	0.211365	0.20952	0.00184549	0.135968	0.129157	0.00681116	-0.47697	0.141657	0.000759681	-3.36708	0.000886872	-0.211	-0.25161	0.133056	0.0586226	-1.89101	0.0598475
lrsam1	NC_027300.1	146000000	146000000	106570294	leucine rich repeat and sterile alpha motif containing 1	90678	human	LRSAM1	leucine rich repeat and sterile alpha motif containing 1	0.778957	0.433008	1.79894	0.0747951	0.360754	112.123	0.103001	0.0384751	2.67709	0.00742641	0.428031	112.123	0.0469291	0.0388574	1.20773	0.227153	0.99998	brown	3	NA	NA	NA	NA	0.134366	0.129906	0.00445982	0.0676446	0.0632155	0.00442912	0.285103	0.134743	0.0343527	2.11591	0.0354004	0.13	0.121817	0.130821	0.351767	0.931168	0.352718
mc6zb	NC_027302.1	36129486	36139372	100380467	Zygotic DNA replication licensing factor mcm6-B	4175	human	MCM6	minichromosome maintenance complex component 6	0.29648	0.179937	1.64769	0.102296	0.397945	24.0562	0.214185	0.0819252	2.6144	0.00893853	0.438467	24.0562	0.12249	0.0825833	1.48323	0.138014	0.99998	brown	3	NA	NA	NA	NA	0.145978	0.135327	0.0106507	0.112025	0.0948232	0.0172017	0.298018	0.13572	0.0281041	2.19583	0.029078	0.136	0.184527	0.132611	0.164078	1.39149	0.165389
mcm2	NC_027311.1	85195797	85207094	100380341	MCM2 minichromosome maintenance deficient 2, mitotin (S. cerevisiae)	4171	human	MCM2	minichromosome maintenance complex component 2	-0.18338	0.169621	-1.08111	0.282032	0.561203	126.873	0.268693	0.0919449	2.92233	0.00347426	0.346127	126.873	0.218535	0.0923689	2.3659	0.0179864	0.99998	brown	3	blue	2	NA	NA	0.139905	0.137154	0.00275042	0.12297	0.118829	0.00414044	0.30008	0.134191	0.0253375	2.23622	0.0262728	0.137	0.230785	0.132353	0.0812112	1.7437	0.0825134
mdn1	NC_027305.1	53265098	53308806	106607713	midasin AAA ATPase 1	23195	human	MDN1	midasin AAA ATPase 1	-0.216933	0.28429	-0.763072	0.447069	0.64996	95.0963	0.186678	0.0580181	3.21759	0.00129273	0.290474	95.0963	0.110725	0.0586873	1.8867	0.0592005	0.99998	blue	2	NA	NA	NA	NA	0.187007	0.187007	-2.77556e-17	0.134546	0.132744	0.00180142	0.417439	0.138211	0.00252525	3.0203	0.00280304	0.187	0.258736	0.13308	0.0518699	1.94421	0.0530583
ndor1	NC_027300.1	146000000	146000000	100195090	NADPH dependent diflavin oxidoreductase 1	27158	human	NDOR1	NADPH dependent diflavin oxidoreductase 1	0.598757	0.270562	2.21301	0.028981	0.265786	18.7551	-0.165864	0.0588506	-2.81839	0.00482647	0.376419	18.7551	-0.115288	0.0593512	-1.94248	0.0520795	0.99998	grey	0	grey	0	NA	NA	0.169961	0.169961	0	0.130858	0.12706	0.00379835	-0.384012	0.140064	0.00611248	-2.74169	0.00658068	-0.173	-0.248048	0.133563	0.0632888	-1.85716	0.0645346
nelfe	NC_027313.1	54866241	54869470	100286702	Negative elongation factor E	7936	human	NELFE	negative elongation factor complex member E	0.353016	0.368754	0.95732	0.340524	0.598552	380.752	0.125271	0.0460655	2.71941	0.00653993	0.42219	380.752	0.0480567	0.0466132	1.03097	0.302555	0.99998	brown	3	NA	NA	NA	NA	0.155173	0.14572	0.00945337	0.0958778	0.0725242	0.0233536	0.322723	0.136337	0.0179278	2.36711	0.0187357	0.147	0.139818	0.130967	0.28571	1.06758	0.286801
nfatc4	NC_027313.1	34187780	34195422	106569373	nuclear factor of activated T-cells 4	4776	human	NFATC4	nuclear factor of activated T-cells 4	-0.105845	0.259277	-0.408233	0.683903	0.731357	14.1461	-0.17298	0.0657268	-2.6318	0.00849332	0.430765	14.1461	-0.119936	0.0663889	-1.80657	0.0708301	0.99998	turquoise	1	NA	NA	NA	NA	0.125418	0.123803	0.0016145	0.0933841	0.0877834	0.0056007	-0.271731	0.134518	0.0433799	-2.02003	0.04451	-0.125	-0.169445	0.131254	0.196714	-1.29097	0.197977
nudt9	NC_027302.1	51455474	51462406	106600717	nudix hydrolase 9	53343	human	NUDT9	nudix hydrolase 9	-0.641913	0.376188	-1.70637	0.0907877	0.382554	336.8	-0.107913	0.0383382	-2.81476	0.00488136	0.377499	336.8	-0.0648472	0.0387186	-1.67483	0.0939669	0.99998	turquoise	1	NA	NA	NA	NA	0.195445	0.193424	0.00202094	0.131855	0.127218	0.00463736	-0.447122	0.144157	0.0019245	-3.10164	0.00215876	-0.2	-0.24879	0.133933	0.0632293	-1.85758	0.0644749
orc3	NC_027300.1	12083252	12092372	100380710	origin recognition complex subunit 3	23595	human	ORC3	origin recognition complex subunit 3	-0.195442	0.246977	-0.791335	0.430467	0.6413	63.024	0.16898	0.0596755	2.83164	0.00463093	0.371965	63.024	0.114599	0.0600777	1.90752	0.0564538	0.99998	brown	3	NA	NA	turquoise	1	0.13364	0.108784	0.0248558	0.107178	0.0693296	0.0378485	0.236758	0.133235	0.0755691	1.777	0.0768571	0.109	0.133838	0.131122	0.307391	1.02071	0.308436
pard3b	NC_027316.1	3936289	4125068	106575104	par-3 family cell polarity regulator beta	117583	human	PARD3B	par-3 family cell polarity regulator beta	-0.307918	0.434273	-0.709041	0.479813	0.662527	126.776	0.113383	0.0395267	2.86851	0.00412411	0.357387	126.776	0.0517414	0.0400279	1.29264	0.196137	0.99998	blue	2	NA	NA	NA	NA	0.158382	0.158382	0	0.1014	0.0842657	0.0171346	0.351068	0.136721	0.0102357	2.56776	0.0108529	0.159	0.162945	0.131488	0.215257	1.23924	0.216488
pask	NC_027313.1	42508644	42522152	106569651	PAS domain containing serine/threonine kinase	23178	human	PASK	PAS domain containing serine/threonine kinase	0.250944	0.189233	1.32611	0.187576	0.494924	12.1647	-0.243161	0.0784922	-3.0979	0.00194898	0.342923	12.1647	-0.209309	0.0790214	-2.64876	0.00807871	0.99998	red	6	blue	2	NA	NA	0.147468	0.1279	0.0195688	0.14507	0.136343	0.00872686	-0.283095	0.136017	0.037405	-2.08132	0.0384834	-0.13	-0.267045	0.134211	0.0466188	-1.98975	0.047773
pdia1	NC_027311.1	23367568	23383230	100196113	disulfide-isomerase	2923	human	PDIA3	protein disulfide isomerase family A member 3	-0.695091	0.283176	-2.45462	0.0156852	0.214004	547.234	-0.14835	0.0572729	-2.59023	0.00959109	0.448232	547.234	-0.11071	0.0575841	-1.92257	0.0545336	0.99998	turquoise	1	NA	NA	NA	NA	0.170015	0.169345	0.000670124	0.139896	0.139896	-3.05311e-16	-0.378419	0.138624	0.00633688	-2.72982	0.00681458	-0.171	-0.275756	0.135145	0.0413055	-2.04045	0.0424187
plek2	NC_027300.1	3223006	3230074	106598189	pleckstrin 2	26499	human	PLEK2	pleckstrin 2	-0.91394	0.294082	-3.10777	0.00240435	0.119031	48.8808	-0.199716	0.0574043	-3.47912	0.000503067	0.2853	48.8808	-0.168913	0.0579017	-2.91724	0.00353149	0.99998	turquoise	1	grey	0	NA	NA	0.186581	0.185307	0.00127375	0.17756	0.172039	0.00552124	-0.417983	0.140431	0.00291622	-2.97643	0.00321972	-0.187	-0.342582	0.13724	0.0125522	-2.49623	0.0132357
prc1	NC_027310.1	37524340	37536003	100195529	regulator of cytokinesis 1	9055	human	PRC1	protein regulator of cytokinesis 1	-0.0351868	0.25809	-0.136335	0.891808	0.782348	47.2839	-0.166359	0.0588234	-2.82812	0.00468228	0.374482	47.2839	-0.0836266	0.0595611	-1.40405	0.160305	0.99998	turquoise	1	NA	NA	NA	NA	0.184582	0.177502	0.00708081	0.106034	0.0968027	0.00923145	-0.399746	0.139465	0.0041531	-2.86629	0.00452826	-0.18	-0.187154	0.131606	0.155006	-1.42207	0.156326
prelid1	NC_027308.1	91693719	91699994	106612339	PRELI domain containing 1	27166	human	PRELID1	PRELI domain containing 1	-0.393995	0.240278	-1.63975	0.103941	0.399726	26.2746	-0.178819	0.0640132	-2.79347	0.00521461	0.389166	26.2746	-0.113802	0.0646422	-1.76049	0.0783245	0.99998	turquoise	1	NA	NA	NA	NA	0.170039	0.170039	-2.77556e-17	0.114646	0.114574	7.16018e-05	-0.380874	0.138436	0.00593665	-2.75126	0.00639727	-0.172	-0.222498	0.132451	0.0929873	-1.67985	0.0943106
rad51c	NC_027303.1	54641553	54672933	106603463	RAD51 paralog C	5889	human	RAD51C	RAD51 paralog C	-0.00178115	0.223829	-0.00795764	0.993665	0.798128	17.4639	-0.169551	0.0632369	-2.6812	0.00733582	0.428031	17.4639	-0.116517	0.0639272	-1.82265	0.0683566	0.99998	red	6	NA	NA	NA	NA	0.169955	0.168346	0.00160923	0.144764	0.140978	0.00378578	-0.378443	0.139093	0.00651263	-2.72079	0.00699763	-0.171	-0.275827	0.134011	0.039567	-2.05824	0.0406653
rad54l2	NC_027311.1	44381448	44417774	106565170	RAD54 like 2	23132	human	RAD54L2	RAD54 like 2	0.0414663	0.133654	0.310251	0.756962	0.753885	11.7307	0.348199	0.122733	2.83705	0.00455322	0.36889	11.7307	0.199305	0.12367	1.61159	0.107051	0.99998	blue	2	NA	NA	NA	NA	0.142093	0.137855	0.00423832	0.105562	0.105219	0.000343542	0.301859	0.134389	0.0246938	2.24616	0.0256196	0.138	0.204012	0.132009	0.122241	1.54543	0.123581
raf1	NC_027321.1	63087382	63155499	100136351	Raf-1 proto-oncogene, serine/threonine kinase	5894	human	RAF1	Raf-1 proto-oncogene, serine/threonine kinase	-0.154041	0.263593	-0.584391	0.560165	0.694907	17.2982	-0.189739	0.0590139	-3.21515	0.00130376	0.290474	17.2982	-0.173228	0.0594961	-2.91158	0.00359606	0.99998	turquoise	1	grey	0	NA	NA	0.17847	0.177306	0.00116447	0.205076	0.205076	-1.94289e-16	-0.397877	0.138852	0.00416393	-2.86547	0.00453966	-0.179	-0.408593	0.137738	0.00301261	-2.96645	0.0033222
rbbp6	NC_027301.1	69620278	69624189	100194924	retinoblastoma binding protein 6	5930	human	RBBP6	RB binding protein 6, ubiquitin ligase	0.31924	0.242053	1.31889	0.189971	0.496887	161.604	0.257048	0.0728981	3.52613	0.000421673	0.283935	161.604	0.121733	0.0741586	1.64153	0.100688	0.99998	brown	3	NA	NA	NA	NA	0.185661	0.185661	0	0.118743	0.116154	0.00258942	0.422457	0.141559	0.00284216	2.98431	0.00314093	0.189	0.22572	0.132657	0.0888428	1.70153	0.0901598
rps17	NC_027315.1	18046492	18053734	106573332	ribosomal protein S17	6218	human	RPS17	ribosomal protein S17	-1.21973	0.342693	-3.55925	0.000552302	0.0647088	838.019	-0.125326	0.041434	-3.0247	0.0024888	0.345545	838.019	-0.0621929	0.0419924	-1.48105	0.138592	0.99998	turquoise	1	NA	NA	NA	NA	0.197206	0.194491	0.0027144	0.114459	0.110809	0.00365041	-0.448404	0.144237	0.00187846	-3.1088	0.00210915	-0.2	-0.215286	0.132635	0.104557	-1.62315	0.105892
rs17	NC_027309.1	92590482	92596758	106573332	ribosomal protein S17	6218	human	RPS17	ribosomal protein S17	-0.780618	0.404324	-1.93067	0.0561216	0.326967	1483.33	-0.095197	0.0361096	-2.63634	0.00838069	0.42898	1483.33	-0.0545079	0.0364335	-1.49609	0.13463	0.99998	turquoise	1	NA	NA	NA	NA	0.16353	0.16353	0	0.104759	0.0975782	0.00718125	-0.377511	0.14377	0.0086449	-2.62579	0.00921018	-0.171	-0.189648	0.132774	0.153191	-1.42835	0.154513
sema4d	NC_027312.1	98943440	99039706	106568487	semaphorin 4D	10507	human	SEMA4D	semaphorin 4D	0.145564	0.12708	1.14545	0.254532	0.542912	10.896	0.395047	0.119095	3.31708	0.000909642	0.290305	10.896	0.240942	0.120414	2.00095	0.045398	0.99998	yellow	4	turquoise	1	NA	NA	0.189513	0.183896	0.00561652	0.140878	0.131697	0.00918132	0.409273	0.137961	0.00301131	2.96658	0.00332082	0.184	0.257641	0.133653	0.0538946	1.92768	0.0550947
sgf29	NC_027302.1	51692632	51704634	100196504	SAGA-associated factor 29 homolog	112869	human	SGF29	SAGA complex associated factor 29	0.333936	0.251166	1.32954	0.186445	0.494602	49.6589	0.203215	0.0667966	3.04229	0.00234786	0.345545	49.6589	0.0641878	0.0676791	0.948413	0.342919	0.99998	brown	3	NA	NA	NA	NA	0.130303	0.114139	0.0161634	0.110489	0.0270028	0.0834867	0.251515	0.13536	0.0631517	1.85812	0.064397	0.116	0.0518609	0.130181	0.690354	0.398375	0.690714
slc2a4rg	NC_027312.1	15550154	15662697	106566587	SLC2A4 regulator	56731	human	SLC2A4RG	SLC2A4 regulator	0.323172	0.374398	0.863178	0.389935	0.623659	207.049	0.116622	0.0432049	2.69929	0.00694884	0.428031	207.049	0.0625607	0.0436014	1.43483	0.151335	0.99998	brown	3	NA	NA	NA	NA	0.124314	0.113592	0.0107227	0.089727	0.0729847	0.0167422	0.248248	0.133835	0.0636126	1.85489	0.0648598	0.114	0.140776	0.131036	0.282671	1.07434	0.283768
snai2	NC_027302.1	30816939	30819521	100195174	snail family transcriptional repressor 2	6591	human	SNAI2	snail family transcriptional repressor 2	-0.251251	0.199924	-1.25673	0.211538	0.51298	84.941	-0.195567	0.0725601	-2.69524	0.00703385	0.428031	84.941	-0.0808482	0.0734766	-1.10033	0.271191	0.99998	turquoise	1	NA	NA	NA	NA	0.182636	0.182636	0	0.0813185	0.0787794	0.00253907	-0.411877	0.139756	0.00320756	-2.94711	0.00352915	-0.185	-0.151845	0.130979	0.246329	-1.15931	0.247501
snap29	NC_027319.1	4477452	4498580	100196258	synaptosome associated protein 29	9342	human	SNAP29	synaptosome associated protein 29	0.449953	0.306802	1.46659	0.145366	0.452035	66.0819	0.15895	0.0517538	3.07127	0.00213153	0.343511	66.0819	0.135647	0.0519638	2.61042	0.0090432	0.99998	red	6	blue	2	NA	NA	0.17896	0.17896	-2.77556e-17	0.17404	0.174038	2.05452e-06	0.399856	0.138432	0.00387127	2.88846	0.00423119	0.18	0.344309	0.136065	0.0113907	2.53048	0.0120422
sod2	NC_027314.1	50219717	50227568	106571763	superoxide dismutase 2	6648	human	SOD2	superoxide dismutase 2	-0.744972	0.298445	-2.49618	0.0140511	0.208635	50.829	-0.17235	0.057459	-2.99952	0.00270404	0.345545	50.829	-0.0983527	0.0581773	-1.69057	0.0909193	0.99998	turquoise	1	NA	NA	NA	NA	0.171951	0.171947	4.00397e-06	0.107286	0.086473	0.0208126	-0.385182	0.138555	0.00543601	-2.77999	0.00587429	-0.174	-0.16709	0.131417	0.203569	-1.27145	0.204821
ssbp3	NC_027309.1	11140583	11200767	100380753	single stranded DNA binding protein 3	23648	human	SSBP3	single stranded DNA binding protein 3	-0.284095	0.245235	-1.15846	0.249208	0.538406	82.3515	0.177825	0.0639596	2.78028	0.00543127	0.392943	82.3515	0.0685447	0.0646899	1.05959	0.289331	0.99998	brown	3	NA	NA	turquoise	1	0.131775	0.0972177	0.0345576	0.079425	0.0343864	0.0450386	0.211725	0.133131	0.111756	1.59035	0.113095	0.098	0.0660619	0.130239	0.61199	0.507234	0.612464
stap2	NC_027309.1	21556624	21573693	106613814	signal transducing adaptor family member 2	55620	human	STAP2	signal transducing adaptor family member 2	-0.297822	0.264696	-1.12515	0.262997	0.549783	104.785	0.159298	0.0547703	2.90846	0.00363208	0.346127	104.785	0.088675	0.0553777	1.60128	0.109316	0.99998	black	7	NA	NA	brown	3	0.164248	0.132312	0.0319359	0.121379	0.0685172	0.0528622	0.289934	0.134347	0.0309204	2.1581	0.0319296	0.133	0.13195	0.13073	0.312814	1.00933	0.313848
taf7	NC_027308.1	64931526	64946305	100195219	TATA-box binding protein associated factor 7	6879	human	TAF7	TATA-box binding protein associated factor 7	0.435722	0.401655	1.08482	0.280396	0.560542	224.5	0.120629	0.0438544	2.75066	0.00594745	0.400333	224.5	0.0612641	0.0443027	1.38285	0.16671	0.99998	blue	2	NA	NA	NA	NA	0.127121	0.122549	0.00457127	0.085608	0.075651	0.00995706	0.26902	0.134594	0.0456351	1.99875	0.0467822	0.123	0.145882	0.131028	0.265551	1.11337	0.266684
tap2a1	NC_027313.1	59118495	59123143	100136919	transport-associated protein 2A	6891	human	TAP2	transporter 2, ATP binding cassette subfamily B member	0.330419	0.146092	2.26171	0.0256991	0.256457	62.7454	0.353137	0.101057	3.49444	0.000475055	0.283935	62.7454	0.158233	0.102764	1.53977	0.123617	0.99998	green	5	NA	NA	NA	NA	0.15563	0.155613	1.71804e-05	0.0824731	0.0772027	0.00527039	0.342488	0.135508	0.0114896	2.52745	0.0121438	0.155	0.149064	0.131157	0.255736	1.13653	0.256889
tep1	NC_027313.1	34004230	34029291	106569382	telomerase associated protein 1	7011	human	TEP1	telomerase associated protein 1	-0.0559906	0.190155	-0.294447	0.768976	0.756909	24.5091	0.297488	0.0792326	3.75461	0.000173612	0.206684	24.5091	0.158059	0.0807922	1.95636	0.050423	0.99998	blue	2	turquoise	1	NA	NA	0.202848	0.197529	0.00531868	0.138548	0.121393	0.0171554	0.444386	0.140092	0.00151335	3.17211	0.00171417	0.198	0.237001	0.133275	0.0753569	1.77829	0.0766443
tgs1	NC_027302.1	23615890	23634156	106599362	trimethylguanosine synthase 1	96764	human	TGS1	trimethylguanosine synthase 1	0.254299	0.316183	0.804278	0.422987	0.637747	48.8637	0.131726	0.0497551	2.64749	0.00810916	0.42898	48.8637	0.0914266	0.0500309	1.8274	0.0676394	0.99998	blue	2	NA	NA	NA	NA	0.157604	0.15238	0.00522422	0.11316	0.105901	0.00725938	0.336058	0.135891	0.0133987	2.47299	0.0141043	0.153	0.205708	0.132337	0.120081	1.55443	0.121421
timm17b	NC_027312.1	41121794	41128783	106567234	translocase of inner mitochondrial membrane 17B	10245	human	TIMM17B	translocase of inner mitochondrial membrane 17B	-0.172113	0.158731	-1.08431	0.28062	0.560607	8.69207	-0.316539	0.0951005	-3.32846	0.000873269	0.290305	8.69207	-0.289168	0.0957992	-3.01848	0.00254045	0.99998	turquoise	1	grey	0	NA	NA	0.146681	0.142937	0.00374387	0.159934	0.156794	0.00314028	-0.316734	0.136367	0.020197	-2.32267	0.0210484	-0.144	-0.307949	0.134799	0.0223416	-2.28451	0.0232302
tm177	NC_027320.1	45207864	45236332	100196270	Transmembrane protein 177	80775	human	TMEM177	transmembrane protein 177	-0.530199	0.272739	-1.94398	0.0544753	0.323587	20.5726	-0.171264	0.0568389	-3.01314	0.00258556	0.345545	20.5726	-0.100105	0.0577311	-1.73398	0.0829209	0.99998	turquoise	1	NA	NA	NA	NA	0.161698	0.15921	0.00248768	0.116101	0.0908028	0.0252979	-0.355716	0.1379	0.00989406	-2.57951	0.0105005	-0.161	-0.1756	0.131619	0.182153	-1.33416	0.183439
tmem251	NC_027314.1	40830323	40857942	106571692	transmembrane protein 251	26175	human	TMEM251	transmembrane protein 251	0.15593	0.232229	0.67145	0.503354	0.673319	21.5016	0.180437	0.0649472	2.77822	0.0054658	0.392943	21.5016	0.0833814	0.0655896	1.27126	0.203637	0.99998	brown	3	NA	NA	NA	NA	0.155247	0.136037	0.0192097	0.111339	0.0835967	0.0277424	0.299207	0.135431	0.0271544	2.20929	0.0281155	0.137	0.161993	0.131831	0.21915	1.22879	0.220374
tmm32	NC_027308.1	76002950	76005191	100196473	Transmembrane protein 32	93380	human	MMGT1	membrane magnesium transporter 1	0.126152	0.386683	0.32624	0.744868	0.750927	227.014	0.155727	0.0477414	3.26189	0.00110671	0.290305	227.014	0.0720429	0.0484852	1.48588	0.137312	0.99998	brown	3	NA	NA	NA	NA	0.156474	0.15294	0.00353471	0.0890346	0.0778864	0.0111482	0.348926	0.141567	0.0137115	2.46473	0.014425	0.158	0.150818	0.131917	0.25292	1.14328	0.254079
tmtc3	NC_027309.1	104000000	104000000	106561563	transmembrane and tetratricopeptide repeat containing 3	160418	human	TMTC3	transmembrane and tetratricopeptide repeat containing 3	0.0112164	0.309936	0.0361892	0.971198	0.794662	83.0347	0.138752	0.0528025	2.62776	0.00859482	0.433564	83.0347	0.0584554	0.0533449	1.0958	0.273166	0.99998	blue	2	NA	NA	turquoise	1	0.152162	0.128089	0.024073	0.0836958	0.0703671	0.0133287	0.279652	0.133746	0.0365345	2.09093	0.0376045	0.128	0.135632	0.13086	0.299985	1.03647	0.301045
traf3	NC_027308.1	32765208	32785744	106611198	TNF receptor associated factor 3	7187	human	TRAF3	TNF receptor associated factor 3	-0.0485102	0.23107	-0.209938	0.834108	0.768968	30.5279	0.241878	0.0671532	3.60188	0.000315925	0.257067	30.5279	0.161208	0.0679159	2.37365	0.0176134	0.99998	brown	3	turquoise	1	NA	NA	0.203157	0.192296	0.0108604	0.158198	0.143491	0.0147071	0.433418	0.139959	0.00195657	3.09675	0.0021933	0.194	0.280567	0.133782	0.0359769	2.09719	0.0370413
trmu	NC_027316.1	33682500	33690513	106575989	tRNA 5-methylaminomethyl-2-thiouridylate methyltransferase	55687	human	TRMU	tRNA 5-methylaminomethyl-2-thiouridylate methyltransferase	0.046417	0.182759	0.253979	0.79999	0.761581	9.97809	-0.290685	0.0767932	-3.78529	0.000153528	0.206684	9.97809	-0.28741	0.0774087	-3.71288	0.00020491	0.99998	red	6	grey	0	NA	NA	0.181708	0.180577	0.00113034	0.218206	0.217299	0.000907575	-0.4102	0.141147	0.0036587	-2.90618	0.00400673	-0.184	-0.438593	0.140491	0.00179715	-3.12186	0.00202142
txnl4b	NC_027315.1	86920593	86922054	100195698	thioredoxin like 4B	54957	human	TXNL4B	thioredoxin like 4B	-0.113148	0.19156	-0.590665	0.555968	0.693271	32.3889	0.260265	0.0794327	3.27655	0.00105085	0.290305	32.3889	0.199574	0.0799773	2.49538	0.0125823	0.99998	brown	3	turquoise	1	turquoise	1	0.161703	0.143589	0.0181145	0.145717	0.143957	0.00176015	0.314389	0.134437	0.0193578	2.33857	0.0201936	0.143	0.281506	0.133645	0.0351723	2.10637	0.0362286
ubr1	NC_027300.1	26388639	26426684	106596176	ubiquitin protein ligase E3 component n-recognin 1	197131	human	UBR1	ubiquitin protein ligase E3 component n-recognin 1	-0.587491	0.474202	-1.2389	0.218042	0.517432	106.954	0.0853	0.0292644	2.9148	0.00355914	0.346127	106.954	0.0414359	0.0296014	1.39979	0.161575	0.99998	brown	3	NA	NA	NA	NA	0.175752	0.150791	0.0249616	0.117308	0.0846994	0.0326088	0.345947	0.143328	0.0157927	2.41367	0.0165553	0.157	0.165515	0.133456	0.214892	1.24023	0.216124
wars2	NC_027324.1	31286245	31303498	106586603	tryptophanyl tRNA synthetase 2, mitochondrial	10352	human	WARS2	tryptophanyl tRNA synthetase 2, mitochondrial	-0.173427	0.122699	-1.41344	0.160376	0.468729	12.3671	-0.339165	0.115232	-2.94332	0.00324715	0.346127	12.3671	-0.250151	0.116383	-2.14938	0.031604	0.99998	brown	3	blue	2	NA	NA	0.168946	0.168906	3.96684e-05	0.139114	0.138924	0.000190155	-0.375387	0.137063	0.00616648	-2.73879	0.00663699	-0.169	-0.270624	0.133079	0.0419956	-2.03356	0.0431146
wee1	NC_027309.1	67117242	67137632	100380819	WEE1 homolog (S. pombe)	7465	human	WEE1	WEE1 G2 checkpoint kinase	0.242242	0.43092	0.56215	0.575168	0.701257	84.8893	-0.126582	0.0431343	-2.9346	0.00333974	0.346127	84.8893	-0.102434	0.0433869	-2.36093	0.0182291	0.99998	red	6	blue	2	NA	NA	0.168855	0.166028	0.00282699	0.156437	0.136226	0.0202108	-0.365302	0.135319	0.00694328	-2.69955	0.00744568	-0.165	-0.265011	0.132684	0.0457912	-1.99731	0.0469395
wnt9a	NC_027313.1	31320024	31349487	106569340	Wnt family member 9A	7483	human	WNT9A	Wnt family member 9A	-0.39176	0.270691	-1.44726	0.150694	0.457538	23.8424	-0.186933	0.0619902	-3.01552	0.00256537	0.345545	23.8424	-0.147587	0.0625691	-2.35878	0.0183349	0.99998	turquoise	1	grey	0	NA	NA	0.164532	0.156634	0.00789728	0.158385	0.142936	0.0154485	-0.350396	0.138158	0.0112064	-2.5362	0.0118526	-0.159	-0.280378	0.134495	0.0370999	-2.08466	0.0381753
vps13c	NC_027325.1	44017218	44229999	106588015	vacuolar protein sorting 13 homolog C	54832	human	VPS13C	vacuolar protein sorting 13 homolog C	0.190669	0.296055	0.644032	0.520908	0.680177	54.2833	0.152838	0.0498438	3.06634	0.00216698	0.343511	54.2833	0.06116	0.0505104	1.21084	0.225956	0.99998	blue	2	NA	NA	brown	3	0.189463	0.170992	0.0184707	0.107896	0.0789216	0.0289741	0.378478	0.136614	0.00559851	2.77041	0.00604417	0.171	0.152379	0.131162	0.245334	1.16176	0.246508
xpo7	NC_027312.1	90728756	90756638	106568133	exportin 7	23039	human	XPO7	exportin 7	0.0198574	0.247649	0.0801836	0.936238	0.787921	477.469	0.214339	0.0638835	3.35516	0.000793191	0.290305	477.469	0.102553	0.0649223	1.57963	0.114192	0.99998	brown	3	NA	NA	turquoise	1	0.187636	0.129822	0.0578149	0.130901	0.0673133	0.0635881	0.285946	0.135182	0.0344075	2.11526	0.0354558	0.131	0.129609	0.130744	0.32153	0.991318	0.322545
zcchc8	NC_027319.1	26062274	26068477	106580362	zinc finger CCHC-type containing 8	55596	human	ZCCHC8	zinc finger CCHC-type containing 8	0.238399	0.313838	0.759623	0.44912	0.650904	38.1914	0.151015	0.0509445	2.9643	0.00303369	0.346127	38.1914	0.0948323	0.0514962	1.84154	0.0655426	0.99998	blue	2	NA	NA	NA	NA	0.163431	0.163303	0.000127516	0.126691	0.126222	0.000468269	0.360427	0.136224	0.00814881	2.64584	0.00869662	0.163	0.246613	0.133388	0.0644804	1.84884	0.0657311
znf76	NC_027321.1	40842177	40859299	106583370	zinc finger protein 76	7629	human	ZNF76	zinc finger protein 76	-0.138542	0.321135	-0.431413	0.66702	0.727333	26.0457	0.138457	0.047462	2.91723	0.00353157	0.346127	26.0457	0.12698	0.0473375	2.68243	0.00730889	0.99998	grey	0	turquoise	1	NA	NA	0.18255	0.172952	0.00959794	0.176341	0.16374	0.0126015	0.385301	0.138156	0.00528912	2.78888	0.00572064	0.174	0.325324	0.136589	0.0172296	2.38177	0.0180233
zswim6	NC_027323.1	7568355	7615347	106585158	zinc finger SWIM-type containing 6	57688	human	ZSWIM6	zinc finger SWIM-type containing 6	0.0934376	0.171617	0.544454	0.587241	0.705455	9.5615	0.204206	0.0773757	2.63915	0.00831146	0.42898	9.5615	0.130319	0.0777783	1.67552	0.0938319	0.99998	blue	2	NA	NA	NA	NA	0.197186	0.15328	0.0439061	0.164354	0.104018	0.0603357	0.342389	0.13898	0.0137552	2.46359	0.0144697	0.155	0.204739	0.134595	0.128223	1.52114	0.129562
1433b	NC_027300.1	14343364	14354018	100196586	14-3-3 protein beta/alpha	7529	human	YWHAB	tyrosine 3-monooxygenase/tryptophan 5-monooxygenase activation protein beta	-0.141189	0.183646	-0.768807	0.443671	0.647971	641.165	-0.0103576	0.0879758	-0.117732	0.90628	0.989218	641.165	-0.00604096	0.0879261	-0.0687051	0.945224	0.99998	NA	NA	NA	NA	NA	NA	0.0445888	0.00849695	0.0360918	0.0483899	0.0133762	0.0350137	-0.0182216	0.130234	0.888728	-0.139914	0.888847	-0.008	-0.0256753	0.130047	0.84349	-0.197431	0.84366
1433z	NC_027305.1	50868497	50889730	100196314	14-3-3 protein zeta	7534	human	YWHAZ	tyrosine 3-monooxygenase/tryptophan 5-monooxygenase activation protein zeta	-0.200185	0.267433	-0.748541	0.455746	0.654103	135.042	0.0327632	0.0591885	0.553539	0.579895	0.923356	135.042	-0.02048	0.0591978	-0.345959	0.729373	0.99998	NA	NA	NA	NA	brown	3	0.102203	0.0290266	0.0731761	0.0980897	0.0680421	0.0300476	-0.0622538	0.130309	0.632836	-0.477738	0.633279	-0.029	-0.131315	0.131034	0.316274	-1.00214	0.3173
143b2	NC_027314.1	57251290	57256207	100195171	14-3-3 protein beta/alpha-2	100195171	Atlantic salmon	143b2	14-3-3 protein beta/alpha-2	1.00775	0.438388	2.29875	0.023426	0.247612	1826.84	-0.0366516	0.0400213	-0.915802	0.359771	0.853544	1826.84	-0.0243993	0.0400343	-0.609462	0.542218	0.99998	NA	NA	NA	NA	NA	NA	0.0613748	0.0363697	0.0250051	0.0550459	0.0291459	0.0259	-0.0780667	0.130458	0.549569	-0.598406	0.550143	-0.036	-0.0560035	0.130229	0.667167	-0.43004	0.667559
2a5e	NC_027308.1	25332100	25410851	100195340	Serine/threonine-protein phosphatase 2A 56 kDa regulatory subunit epsilon isoform	5529	human	PPP2R5E	protein phosphatase 2 regulatory subunit B'epsilon	-0.775097	0.286754	-2.703	0.00797286	0.173952	50.4056	0.0274763	0.0541876	0.507059	0.612113	0.931509	50.4056	0.0118587	0.0541912	0.218831	0.826782	0.99998	NA	NA	NA	NA	NA	NA	0.0771565	0.0116233	0.0655331	0.104291	0.0387057	0.0655851	-0.024935	0.130287	0.848224	-0.191385	0.848388	-0.012	-0.0743565	0.130245	0.56807	-0.570896	0.568613
4ebp	NC_027303.1	74637804	74641375	100194635	eukaryotic translation initiation factor 4E binding protein 3-2	100194635	Atlantic salmon	4ebp	eukaryotic translation initiation factor 4E binding protein 3-2	-0.456993	0.249609	-1.83084	0.0698565	0.354544	338.823	-0.0281244	0.0673442	-0.417622	0.676223	0.949714	338.823	-0.0181839	0.0673216	-0.270106	0.787079	0.99998	NA	NA	NA	NA	NA	NA	0.088027	0.0152812	0.0727458	0.0738153	0.0124767	0.0613386	-0.0327636	0.130219	0.801347	-0.251604	0.801566	-0.015	-0.0239537	0.130073	0.853891	-0.184156	0.854049
5nt1a	NC_027305.1	76743499	76750344	100306802	Cytosolic 5-nucleotidase 1A	100528266	channel catfish	5nt1a	cytosolic 5'-nucleotidase 1a	-0.382526	0.354254	-1.07981	0.282611	0.561203	152.798	0.0259409	0.0471115	0.550628	0.581889	0.923813	152.798	-0.0107458	0.0471227	-0.228039	0.819616	0.99998	NA	NA	NA	NA	NA	NA	0.0574449	0.00922128	0.0482236	0.0521586	0.0247099	0.0274487	0.0197683	0.130193	0.879315	0.151838	0.879444	0.009	-0.0474379	0.130101	0.715393	-0.364623	0.715719
5ntc	NC_027310.1	72127965	72138369	100194911	Cytosolic purine 5-nucleotidase	100836904	stiff brome	LOC100836904	cytosolic purine 5'-nucleotidase	0.130782	0.121124	1.07974	0.282643	0.561203	12.2109	-0.138288	0.130109	-1.06286	0.287847	0.816222	12.2109	-0.115992	0.130284	-0.890305	0.373302	0.99998	NA	NA	NA	NA	NA	NA	0.0931049	0.0299929	0.0631121	0.114959	0.0272337	0.0877253	-0.0645038	0.130686	0.621605	-0.493577	0.622064	-0.03	-0.0522704	0.130083	0.687813	-0.401824	0.688177
aaas	NC_027314.1	62220298	62227788	106571952	aladin WD repeat nucleoporin	8086	human	AAAS	aladin WD repeat nucleoporin	-0.117938	0.237267	-0.497071	0.62014	0.715475	96.5784	0.0757315	0.0775138	0.977007	0.328566	0.835403	96.5784	0.0426146	0.0775657	0.549399	0.582731	0.99998	NA	NA	NA	NA	NA	NA	0.0568006	0.0134369	0.0433637	0.0494671	0.0114676	0.0379995	0.0288161	0.130245	0.824902	0.221245	0.825093	0.013	0.0220129	0.130051	0.86559	0.169263	0.865735
aacs	NC_027323.1	42968118	43022510	106585920	acetoacetyl-CoA synthetase	65985	human	AACS	acetoacetyl-CoA synthetase	-0.100615	0.266556	-0.377463	0.706563	0.738745	127.593	0.0911718	0.0608322	1.49874	0.133941	0.718727	127.593	0.0417987	0.061012	0.685091	0.493287	0.99998	NA	NA	NA	NA	NA	NA	0.0865453	0.0771889	0.00935641	0.0543422	0.0347775	0.0195647	0.166848	0.131735	0.205321	1.26654	0.20657	0.077	0.066814	0.130229	0.607915	0.513051	0.608395
aadat	NC_027306.1	21634434	21647451	106608880	aminoadipate aminotransferase	51166	human	AADAT	aminoadipate aminotransferase	0.444034	0.235596	1.88473	0.0621302	0.339829	24.2786	-0.0120174	0.0738612	-0.162702	0.870753	0.984494	24.2786	-0.0208647	0.0738589	-0.282494	0.777565	0.99998	NA	NA	NA	NA	NA	NA	0.0407753	0.00166577	0.0391095	0.0562277	0.000841169	0.0553865	-0.00357173	0.130211	0.978117	-0.0274303	0.97814	-0.002	0.00161451	0.13003	0.990093	0.0124165	0.990104
aaed1	NC_027319.1	39432841	39435033	106580613	AhpC/TSA antioxidant enzyme domain containing 1	195827	human	AAED1	AhpC/TSA antioxidant enzyme domain containing 1	-0.333115	0.424862	-0.784055	0.434709	0.643153	147.072	0.0389311	0.0398272	0.9775	0.328322	0.83531	147.072	0.0594097	0.0397025	1.49637	0.134557	0.99998	NA	NA	NA	NA	NA	NA	0.0650983	0.062283	0.0028153	0.103662	0.103662	1.94289e-16	0.134032	0.130938	0.306013	1.02362	0.307061	0.062	0.200764	0.131777	0.12763	1.52351	0.128969
aakb1	NC_027323.1	23909515	23912328	100196330	5-AMP-activated protein kinase subunit beta-1	100305241	rainbow trout	aakb1	5-AMP-activated protein kinase subunit beta-1	0.134585	0.265642	0.50664	0.613431	0.713417	212.122	-0.0292841	0.0649499	-0.450872	0.652082	0.943015	212.122	-0.00786796	0.0649427	-0.121152	0.90357	0.99998	NA	NA	NA	NA	NA	NA	0.06379	0.0333901	0.0303999	0.0485966	0.00529664	0.0433	-0.0716808	0.13046	0.5827	-0.549446	0.583219	-0.033	0.0101662	0.130032	0.937683	0.0781825	0.937749
aamdc	NC_027308.1	110000000	110000000	106612899	adipogenesis associated Mth938 domain containing	28971	human	AAMDC	adipogenesis associated Mth938 domain containing	0.707992	0.3071	2.30541	0.0230365	0.245787	88.011	0.01434	0.0522342	0.274532	0.783676	0.971741	88.011	-0.0289535	0.0521886	-0.554787	0.57904	0.99998	NA	NA	NA	NA	NA	NA	0.0519001	0.0175296	0.0343705	0.0602957	0.0359541	0.0243416	0.0376012	0.130283	0.772878	0.288612	0.773132	0.018	-0.0690922	0.130259	0.595821	-0.53042	0.596319
aar2	NC_027302.1	46255052	46261649	100306823	AAR2 splicing factor homolog	25980	human	AAR2	AAR2 splicing factor homolog	0.0290126	0.136958	0.211835	0.832631	0.768837	16.8389	0.0155449	0.104924	0.148153	0.882222	0.986006	16.8389	-0.0365981	0.104881	-0.348949	0.727128	0.99998	NA	NA	NA	NA	NA	NA	0.0652241	0.00878668	0.0564374	0.0786097	0.0162093	0.0624004	0.0188325	0.130166	0.884963	0.144681	0.885086	0.009	-0.0311059	0.13003	0.810934	-0.239221	0.811142
aars	NC_027309.1	79135481	79157353	100195049	alanyl-tRNA synthetase	16	human	AARS	alanyl-tRNA synthetase	-0.0862647	0.265651	-0.324729	0.746008	0.750927	191.73	0.0408222	0.0602334	0.677733	0.497941	0.904754	191.73	0.0768393	0.060068	1.27921	0.200825	0.99998	NA	NA	NA	NA	NA	NA	0.0613118	0.0147523	0.0465595	0.079543	0.0724721	0.00707087	0.0316358	0.130243	0.808084	0.242899	0.808295	0.015	0.139727	0.130895	0.285755	1.06748	0.286846
aars2	NC_027311.1	31221835	31248190	106565005	alanyl-tRNA synthetase 2, mitochondrial	57505	human	AARS2	alanyl-tRNA synthetase 2, mitochondrial	-0.135174	0.203575	-0.664001	0.508092	0.67567	9.5485	-0.101536	0.0804991	-1.26133	0.207188	0.767113	9.5485	-0.101106	0.0805971	-1.25446	0.209674	0.99998	NA	NA	NA	NA	NA	NA	0.084959	0.00127676	0.0836822	0.103866	0.0226067	0.0812594	-0.00273778	0.130219	0.983226	-0.0210244	0.983244	-0.001	-0.0433845	0.130054	0.738691	-0.333588	0.738987
aarsd1	NC_027318.1	49726399	49736142	100195185	alanyl-tRNA synthetase domain containing 1	80755	human	AARSD1	alanyl-tRNA synthetase domain containing 1	-0.604701	0.297964	-2.02944	0.0448494	0.307977	45.1498	-0.0915814	0.050774	-1.80371	0.0712773	0.623745	45.1498	-0.0509689	0.0509972	-0.999445	0.317579	0.99998	NA	NA	NA	NA	NA	NA	0.137478	0.127655	0.00982301	0.0852001	0.0731953	0.0120047	-0.280433	0.134693	0.0373415	-2.08201	0.0384192	-0.128	-0.141	0.130835	0.281171	-1.07769	0.282271
aasdh	NC_027322.1	19830430	19838526	106584128	aminoadipate-semialdehyde dehydrogenase	231326	house mouse	Aasdh	aminoadipate-semialdehyde dehydrogenase	0.337739	0.17599	1.91908	0.0575891	0.330407	11.6412	-0.0806674	0.0825341	-0.977383	0.328379	0.835343	11.6412	-0.0767462	0.0826282	-0.928814	0.352986	0.99998	NA	NA	NA	NA	NA	NA	0.0539771	0.0498641	0.00411307	0.0431982	0.0329018	0.0102964	-0.107404	0.13098	0.412214	-0.820003	0.413042	-0.05	-0.0631686	0.130129	0.62737	-0.485432	0.62782
aasdhppt	NC_027308.1	129000000	129000000	106613183	aminoadipate-semialdehyde dehydrogenase-phosphopantetheinyl transferase	60496	human	AASDHPPT	aminoadipate-semialdehyde dehydrogenase-phosphopantetheinyl transferase	-0.26791	0.344385	-0.777937	0.438291	0.645729	57.9886	0.0402242	0.0485443	0.828609	0.407325	0.874395	57.9886	0.00468906	0.0485615	0.0965592	0.923076	0.99998	NA	NA	NA	NA	NA	NA	0.069943	0.0421384	0.0278045	0.0698221	0.00624333	0.0635788	0.0904808	0.130509	0.488126	0.693293	0.488808	0.042	0.0119838	0.130038	0.926574	0.0921564	0.926652
ab14b	NC_027321.1	11203683	11211273	100196826	Abhydrolase domain-containing protein 14B	100196826	Atlantic salmon	ab14b	Abhydrolase domain-containing protein 14B	0.14165	0.256285	0.552706	0.581597	0.70363	39.2952	-0.0297586	0.0639827	-0.465103	0.641857	0.941186	39.2952	0.0171135	0.063966	0.267541	0.789053	0.99998	NA	NA	NA	NA	NA	NA	0.0494836	0.0322738	0.0172097	0.0438091	0.0176194	0.0261897	-0.0693588	0.130594	0.595348	-0.531101	0.595848	-0.032	0.0338386	0.130129	0.794834	0.260038	0.795061
abat	NC_027302.1	89433950	89493945	106602007	4-aminobutyrate aminotransferase	18	human	ABAT	4-aminobutyrate aminotransferase	-0.1081	0.227888	-0.474357	0.636195	0.720252	79.0208	-0.1352	0.0654937	-2.06433	0.0389867	0.561573	79.0208	-0.117215	0.0656821	-1.78458	0.0743293	0.99998	NA	NA	NA	NA	NA	NA	0.123692	0.117542	0.00614944	0.130116	0.128647	0.00146938	-0.258346	0.134724	0.0551616	-1.9176	0.0563687	-0.119	-0.250694	0.133228	0.0598775	-1.88169	0.0611083
abca12	NC_027324.1	24319317	24377998	106586441	ATP binding cassette subfamily A member 12	26154	human	ABCA12	ATP binding cassette subfamily A member 12	-0.613758	0.209652	-2.92751	0.00416017	0.139699	191.12	-0.0472012	0.0687236	-0.686828	0.492191	0.903006	191.12	-0.0629128	0.0686387	-0.91658	0.359363	0.99998	NA	NA	NA	NA	NA	NA	0.0783726	0.0592634	0.0191093	0.104488	0.0780843	0.0264037	-0.128161	0.131689	0.330452	-0.973204	0.331448	-0.06	-0.150745	0.131297	0.25092	-1.14812	0.252083
abcb10	NC_027327.1	19482791	19490671	106589657	ATP binding cassette subfamily B member 10	23456	human	ABCB10	ATP binding cassette subfamily B member 10	-0.454572	0.347936	-1.30648	0.194139	0.499897	45.0356	-0.00798935	0.0480897	-0.166134	0.868051	0.984067	45.0356	0.0109797	0.0480512	0.2285	0.819257	0.99998	NA	NA	NA	NA	NA	NA	0.0609609	0.00823491	0.052726	0.0592487	0.0179581	0.0412906	-0.0176604	0.13024	0.892138	-0.135599	0.892254	-0.008	0.0344835	0.130107	0.790979	0.26504	0.79121
abce1	NC_027303.1	8344161	8349398	100194739	ATP-binding cassette, sub-family E (OABP), member 1	406324	zebrafish	abce1	ATP-binding cassette, sub-family E (OABP), member 1	0.284094	0.275958	1.02948	0.305532	0.577944	283.827	0.0104551	0.0614595	0.170113	0.864921	0.984054	283.827	0.0205143	0.0614161	0.334022	0.738363	0.99998	NA	NA	NA	NA	NA	NA	0.0509689	0.00132514	0.0496438	0.0694327	0.0192912	0.0501415	0.00284129	0.130208	0.982591	0.0218211	0.982609	0.001	0.0370438	0.130117	0.775876	0.284697	0.776126
abcf1	NC_027326.1	21531957	21563384	100380326	ATP-binding cassette, sub-family F (GCN20), member 1	406467	zebrafish	abcf1	ATP-binding cassette, sub-family F (GCN20), member 1	-0.139937	0.315801	-0.443117	0.65856	0.726001	178.212	0.0378121	0.0496421	0.761695	0.446242	0.887601	178.212	0.0322436	0.0496212	0.649794	0.515825	0.99998	NA	NA	NA	NA	NA	NA	0.0667795	0.0317533	0.0350263	0.0833662	0.0224195	0.0609467	0.0681882	0.130487	0.601275	0.522568	0.601765	0.032	0.0430465	0.130107	0.740754	0.330855	0.741048
abcf2	NC_027302.1	6293360	6305698	100194782	ATP-binding cassette, sub-family F (GCN20), member 2	27407	house mouse	Abcf2	ATP-binding cassette, sub-family F (GCN20), member 2	-0.245146	0.214416	-1.14332	0.255411	0.543393	141.607	0.0520952	0.0817444	0.637293	0.523934	0.911045	141.607	0.0263776	0.0817538	0.322646	0.746963	0.99998	NA	NA	NA	NA	NA	NA	0.0404844	0.02116	0.0193244	0.0477086	0.0358168	0.0118918	0.0453802	0.130278	0.727589	0.348334	0.7279	0.021	0.0688691	0.130355	0.597278	0.528319	0.597775
abcg2	NC_027307.1	16987237	17004315	100380370	ATP binding cassette subfamily G member 2 (Junior blood group)	9429	human	ABCG2	ATP binding cassette subfamily G member 2 (Junior blood group)	-0.0971596	0.168348	-0.577136	0.565037	0.696704	50.3144	-0.00108327	0.0972441	-0.0111397	0.991112	0.999581	50.3144	0.0221876	0.0971799	0.228314	0.819402	0.99998	NA	NA	NA	NA	NA	NA	0.0401677	0.00545412	0.0347136	0.0470881	0.0223657	0.0247225	0.0116934	0.130199	0.928437	0.0898116	0.928513	0.005	0.0429597	0.130156	0.741352	0.330064	0.741644
abhd10	NC_027318.1	67925683	67935125	106579539	abhydrolase domain containing 10	55347	human	ABHD10	abhydrolase domain containing 10	0.42278	0.233086	1.81384	0.0724541	0.35817	55.2813	0.018555	0.0690985	0.26853	0.788292	0.972819	55.2813	0.0568437	0.0689887	0.823958	0.409964	0.99998	NA	NA	NA	NA	NA	NA	0.0374875	0.00322598	0.0342615	0.0514813	0.0363561	0.0151252	0.00691681	0.130206	0.957635	0.053122	0.95768	0.003	0.0698715	0.13027	0.591709	0.536361	0.592215
abhd12	NC_027300.1	49414502	49422095	100195485	abhydrolase domain containing 12	26090	human	ABHD12	abhydrolase domain containing 12	-0.318097	0.269558	-1.18007	0.240541	0.532329	34.075	-0.0090132	0.0632359	-0.142533	0.886659	0.987232	34.075	-0.00923977	0.0632267	-0.146137	0.883813	0.99998	NA	NA	NA	NA	NA	NA	0.093442	0.0402897	0.0531523	0.0856112	0.0309184	0.0546928	0.0864398	0.130491	0.507704	0.662417	0.50835	0.04	0.0594953	0.130457	0.648351	0.456054	0.64877
abi1	NC_027302.1	56109689	56133618	100195035	Abl interactor 1	10006	human	ABI1	abl interactor 1	0.332286	0.215733	1.54026	0.126394	0.429534	25.071	0.0696377	0.0691006	1.00777	0.313564	0.828078	25.071	0.0683099	0.0690514	0.989261	0.322535	0.99998	NA	NA	NA	NA	NA	NA	0.0827017	0.0572457	0.025456	0.0976138	0.047467	0.0501468	0.122988	0.130732	0.346823	0.940769	0.347785	0.057	0.0913964	0.130588	0.483999	0.699886	0.484688
abi3bp	NC_027324.1	36712732	36759607	106586705	ABI family member 3 binding protein	25890	human	ABI3BP	ABI family member 3 binding protein	-0.198796	0.282644	-0.703342	0.483342	0.663951	36.9528	-0.110875	0.0645952	-1.71647	0.0860769	0.655997	36.9528	-0.0826115	0.064808	-1.27471	0.202411	0.99998	NA	NA	NA	NA	NA	NA	0.11766	0.105707	0.011953	0.122633	0.0908886	0.0317448	-0.22969	0.132762	0.0836142	-1.73009	0.0849216	-0.106	-0.175641	0.131391	0.181295	-1.33678	0.182582
abl2	NC_027309.1	25577022	25619272	106613905	ABL proto-oncogene 2, non-receptor tyrosine kinase	27	human	ABL2	ABL proto-oncogene 2, non-receptor tyrosine kinase	-0.203664	0.17212	-1.18327	0.239278	0.531351	11.2201	0.0228819	0.0834169	0.274308	0.783848	0.971741	11.2201	0.0500734	0.0833264	0.600931	0.547886	0.99998	NA	NA	NA	NA	NA	NA	0.098136	0.0437718	0.0543642	0.118398	0.0515203	0.0668777	0.0939286	0.130511	0.47171	0.719699	0.472422	0.044	0.0993682	0.130881	0.447717	0.759226	0.448475
ablim2	NC_027306.1	8753013	8866788	106608569	actin binding LIM protein family member 2	84448	human	ABLIM2	actin binding LIM protein family member 2	-0.200588	0.223563	-0.897234	0.371572	0.614705	20.3811	-0.092238	0.0646174	-1.42745	0.153451	0.730746	20.3811	-0.0822131	0.0647707	-1.26929	0.204336	0.99998	NA	NA	NA	NA	NA	NA	0.112994	0.0906851	0.0223086	0.148782	0.105992	0.0427893	-0.197163	0.132758	0.137509	-1.48513	0.138843	-0.091	-0.205617	0.132229	0.119945	-1.55501	0.121284
abracl	NC_027305.1	58901705	58915544	100196133	ABRA C-terminal like	58527	human	ABRACL	ABRA C-terminal like	-0.196185	0.475192	-0.412855	0.680524	0.730269	862.848	-0.0552834	0.0367282	-1.5052	0.132272	0.715811	862.848	-0.0462323	0.0367594	-1.2577	0.2085	0.99998	NA	NA	NA	NA	NA	NA	0.104268	0.0952348	0.00903323	0.0876052	0.0766597	0.0109456	-0.20623	0.132163	0.118662	-1.56041	0.120002	-0.095	-0.147925	0.131066	0.259053	-1.12863	0.260199
abt1	NC_027312.1	10572332	10574402	106566503	activator of basal transcription 1	29777	human	ABT1	activator of basal transcription 1	-0.323663	0.298191	-1.08542	0.28013	0.560376	59.6817	0.122272	0.048216	2.53593	0.0112148	0.452972	59.6817	0.0825055	0.0485253	1.70026	0.0890824	0.99998	NA	NA	NA	NA	NA	NA	0.133705	0.114344	0.0193606	0.110982	0.0792124	0.0317697	0.249218	0.133619	0.0621624	1.86514	0.0634035	0.114	0.153348	0.131621	0.24399	1.16507	0.245166
abtb1	NC_027312.1	16614389	16626167	106566666	ankyrin repeat and BTB domain containing 1	80325	human	ABTB1	ankyrin repeat and BTB domain containing 1	-0.0327231	0.119972	-0.272756	0.785557	0.758991	79.9513	0.0262623	0.135293	0.194114	0.846086	0.982046	79.9513	0.0690286	0.135154	0.510739	0.609534	0.99998	NA	NA	NA	NA	NA	NA	0.0701001	9.39637e-05	0.0700061	0.0705206	0.0177589	0.0527617	-0.000201472	0.130209	0.998765	-0.0015473	0.998767	0	0.0341041	0.130123	0.793251	0.262092	0.793479
acaca	NC_027312.1	83592477	83652507	106568086	acetyl-CoA carboxylase alpha	31	human	ACACA	acetyl-CoA carboxylase alpha	0.0550654	0.184927	0.297769	0.766446	0.756566	37.9095	0.100509	0.0827718	1.21429	0.224637	0.775786	37.9095	-0.000644588	0.0829769	-0.00776829	0.993802	0.99998	NA	NA	NA	NA	NA	NA	0.0732895	0.0480682	0.0252213	0.0794036	0.000596316	0.0788072	0.103285	0.130669	0.429274	0.790435	0.430067	0.048	-0.00114454	0.130028	0.992977	-0.00880222	0.992984
acad11	NC_027318.1	27970073	28021836	100194819	acyl-CoA dehydrogenase family member 11	84129	human	ACAD11	acyl-CoA dehydrogenase family member 11	0.197474	0.278221	0.709772	0.479361	0.662527	22.9803	-0.0830338	0.0568343	-1.46098	0.144021	0.728473	22.9803	-0.0427262	0.0570324	-0.749156	0.453763	0.99998	NA	NA	NA	NA	NA	NA	0.114263	0.0840161	0.0302469	0.0981066	0.0731637	0.0249429	-0.181912	0.132039	0.168291	-1.37772	0.169596	-0.084	-0.141061	0.130949	0.281384	-1.07722	0.282484
acad8	NC_027319.1	60393656	60404784	106581147	acyl-CoA dehydrogenase family member 8	27034	human	ACAD8	acyl-CoA dehydrogenase family member 8	0.298538	0.220402	1.35452	0.178372	0.486588	17.2266	0.0630977	0.0631302	0.999484	0.31756	0.829236	17.2266	0.0526618	0.0630528	0.835202	0.403604	0.99998	NA	NA	NA	NA	NA	NA	0.0709746	0.0548701	0.0161045	0.0767548	0.0203078	0.056447	0.117898	0.130715	0.367083	0.901951	0.368002	0.055	0.0390048	0.130144	0.764402	0.299706	0.764666
acad9	NC_027311.1	91819918	91863425	106566285	acyl-CoA dehydrogenase family member 9	28976	human	ACAD9	acyl-CoA dehydrogenase family member 9	-0.266395	0.244737	-1.08849	0.278779	0.559495	69.4215	0.097663	0.0644019	1.51646	0.129403	0.711457	69.4215	0.042713	0.0645771	0.661426	0.508339	0.99998	NA	NA	NA	NA	NA	NA	0.0751479	0.0649255	0.0102224	0.0534877	0.0166151	0.0368726	0.139722	0.130988	0.286117	1.06668	0.287207	0.065	0.0319025	0.130094	0.806281	0.245226	0.806494
acadl	NC_027316.1	26379988	26387724	106575817	acyl-CoA dehydrogenase long chain	33	human	ACADL	acyl-CoA dehydrogenase long chain	-0.49642	0.263769	-1.88202	0.0625001	0.340535	40.0423	0.0419658	0.0548917	0.76452	0.444558	0.886321	40.0423	0.0135939	0.0549063	0.247583	0.804457	0.99998	NA	NA	NA	NA	grey	0	0.12229	0.00626887	0.116021	0.0979178	0.0215765	0.0763413	0.0134403	0.130201	0.917783	0.103227	0.917871	0.006	-0.0414231	0.130093	0.750173	-0.318411	0.750455
acadm	NC_027313.1	45402084	45411394	100194550	acyl-CoA dehydrogenase medium chain	34	human	ACADM	acyl-CoA dehydrogenase medium chain	0.00429571	0.304069	0.0141274	0.988754	0.797819	456.13	-0.0914148	0.0498635	-1.8333	0.0667582	0.618198	456.13	-0.0452107	0.0500907	-0.902576	0.366751	0.99998	NA	NA	NA	NA	NA	NA	0.148298	0.143469	0.0048294	0.0797303	0.0736619	0.00606845	-0.322213	0.138843	0.0203028	-2.3207	0.0211561	-0.147	-0.142231	0.131337	0.278833	-1.08294	0.279938
acadvl	NC_027303.1	24986799	25027281	106602820	acyl-CoA dehydrogenase very long chain	37	human	ACADVL	acyl-CoA dehydrogenase very long chain	-0.0389061	0.425319	-0.091475	0.927283	0.786979	429.952	0.00793193	0.0428913	0.184931	0.853283	0.982537	429.952	-0.0131157	0.0428621	-0.305997	0.759607	0.99998	NA	NA	NA	NA	NA	NA	0.0335351	0.0106973	0.0228378	0.0436695	0.0133359	0.0303335	0.0229414	0.130243	0.860182	0.176143	0.860333	0.011	-0.0256017	0.130064	0.843954	-0.196838	0.844123
acat1	NC_027303.1	48202585	48230472	106603558	acetyl-CoA acetyltransferase 1	38	human	ACAT1	acetyl-CoA acetyltransferase 1	-0.242713	0.230106	-1.05479	0.293856	0.568864	92.1666	-0.0420327	0.0749214	-0.561024	0.574781	0.921375	92.1666	0.0162111	0.0749236	0.216368	0.828701	0.99998	NA	NA	NA	NA	NA	NA	0.0689238	0.048422	0.0205018	0.0624893	0.00327661	0.0592127	-0.104069	0.130676	0.425803	-0.796394	0.426603	-0.048	0.00628902	0.13003	0.961425	0.0483659	0.961466
acat2	NC_027305.1	64013310	64019979	100194920	acetyl-CoA acetyltransferase 2	39	human	ACAT2	acetyl-CoA acetyltransferase 2	-0.0685241	0.20454	-0.335015	0.738258	0.748967	80.0181	-0.0336833	0.0734151	-0.458806	0.646373	0.941611	80.0181	-5.87658e-05	0.0734107	-0.000800507	0.999361	0.99998	NA	NA	NA	NA	NA	NA	0.0643286	0.0409343	0.0233943	0.046134	0.00929419	0.0368398	-0.0880175	0.130701	0.500675	-0.673428	0.501334	-0.041	-0.0178382	0.130029	0.890884	-0.137186	0.891001
acbd5	NC_027328.1	17624218	17641657	106590305	acyl-CoA binding domain containing 5	91452	human	ACBD5	acyl-CoA binding domain containing 5	0.182001	0.219483	0.829225	0.408789	0.632246	16.8321	0.0963343	0.0672236	1.43304	0.151846	0.73068	16.8321	0.0750545	0.0672612	1.11587	0.26448	0.99998	NA	NA	NA	NA	NA	NA	0.107823	0.0815867	0.0262362	0.0898834	0.0501152	0.0397683	0.175834	0.131432	0.180951	1.33783	0.182238	0.081	0.0965456	0.130676	0.460019	0.738816	0.460753
acer1	NC_027309.1	22659985	22663865	106613843	alkaline ceramidase 1	125981	human	ACER1	alkaline ceramidase 1	0.090765	0.280674	0.323382	0.747025	0.751298	381.293	0.0306337	0.0583803	0.524727	0.599773	0.928596	381.293	0.0343169	0.0583442	0.588181	0.556411	0.99998	NA	NA	NA	NA	NA	NA	0.055181	0.00772625	0.0474547	0.0562227	0.0272569	0.0289657	0.0165654	0.130206	0.898763	0.127225	0.898871	0.008	0.0523569	0.130169	0.68752	0.402223	0.687884
acin1	NC_027313.1	34740415	34756853	106569440	apoptotic chromatin condensation inducer 1	22985	human	ACIN1	apoptotic chromatin condensation inducer 1	-0.136887	0.474172	-0.288687	0.773369	0.757486	192.374	0.0931214	0.037046	2.51367	0.0119484	0.457495	192.374	0.0594501	0.0372945	1.59407	0.11092	0.99998	NA	NA	NA	NA	NA	NA	0.161465	0.161465	-2.77556e-17	0.13565	0.131569	0.0040811	0.357354	0.136356	0.0087738	2.62074	0.0093435	0.162	0.256636	0.133223	0.0540596	1.92636	0.0552607
acl6b	NC_027309.1	8721346	8739182	100194751	Actin-like protein 6B	51412	human	ACTL6B	actin like 6B	0.550286	0.288698	1.90609	0.0592718	0.333754	157.406	-0.0951255	0.0545177	-1.74485	0.0810103	0.648463	157.406	-0.0774873	0.0545921	-1.41939	0.155787	0.99998	NA	NA	NA	NA	NA	NA	0.119532	0.109342	0.0101893	0.113256	0.0748801	0.0383759	-0.242903	0.136453	0.0750551	-1.78013	0.0763417	-0.112	-0.144897	0.131789	0.271564	-1.09947	0.272684
aco1	NC_027306.1	13570601	13584248	100195201	aconitase 1	48	human	ACO1	aconitase 1	0.37491	0.262466	1.42842	0.156031	0.463452	58.5708	0.0439977	0.0586871	0.749699	0.453436	0.888534	58.5708	0.0405613	0.0586505	0.691576	0.489204	0.99998	NA	NA	NA	NA	NA	NA	0.0797772	0.0295985	0.0501787	0.0687933	0.0125288	0.0562645	0.0634881	0.130322	0.626143	0.487163	0.626595	0.03	0.0240538	0.130074	0.853288	0.184924	0.853447
acot5	NC_027316.1	35208357	35214335	100194827	Acyl-coenzyme A thioesterase 5	217698	house mouse	Acot5	acyl-CoA thioesterase 5	0.0712581	0.11896	0.599007	0.550411	0.691184	16.8239	0.239529	0.149038	1.60717	0.108017	0.682081	16.8239	0.24983	0.148842	1.67849	0.0932521	0.99998	NA	NA	NA	NA	NA	NA	0.126371	0.124204	0.00216714	0.161915	0.158506	0.00340957	0.270698	0.133593	0.0427344	2.0263	0.0438594	0.124	0.312493	0.135194	0.0208086	2.31144	0.0216709
acot7	NC_027314.1	66296857	66362234	106572204	acyl-CoA thioesterase 7	11332	human	ACOT7	acyl-CoA thioesterase 7	-0.535971	0.325599	-1.64611	0.102622	0.398279	74.5153	0.0360853	0.0532699	0.677405	0.498149	0.904754	74.5153	0.023839	0.0532168	0.44796	0.654182	0.99998	NA	NA	NA	NA	NA	NA	0.0731389	0.0597641	0.0133747	0.0620993	0.044296	0.0178033	0.128704	0.131052	0.326061	0.982078	0.327067	0.06	0.0851741	0.130386	0.513598	0.653246	0.514233
acot8	NW_012349671.1	12001	14609	100380377	acyl-CoA thioesterase 8	10005	human	ACOT8	acyl-CoA thioesterase 8	0.0223187	0.157233	0.141947	0.887384	0.781086	8.53921	0.0472375	0.110519	0.427414	0.669078	0.94669	8.53921	0.062146	0.110297	0.56344	0.573135	0.99998	NA	NA	NA	NA	NA	NA	0.0975621	0.0972549	0.000307287	0.0907974	0.0899688	0.000828612	0.210922	0.1328	0.112225	1.58827	0.113564	0.097	0.175188	0.132655	0.186625	1.32063	0.187904
acox1	NC_027301.1	44630708	44634923	100380562	acyl-CoA oxidase 1	51	human	ACOX1	acyl-CoA oxidase 1	-0.123037	0.290874	-0.422993	0.673134	0.728638	44.2509	-0.0929316	0.05593	-1.66157	0.096599	0.663423	44.2509	-0.0620779	0.0561347	-1.10587	0.268781	0.99998	NA	NA	NA	NA	NA	NA	0.115911	0.0899858	0.0259254	0.0940636	0.0768659	0.0171976	-0.195763	0.132802	0.140458	-1.47409	0.14179	-0.09	-0.148204	0.13103	0.258024	-1.13107	0.259173
acox3	NC_027306.1	23581764	23609191	100306814	acyl-CoA oxidase 3, pristanoyl	8310	human	ACOX3	acyl-CoA oxidase 3, pristanoyl	-0.0474148	0.140485	-0.337507	0.736383	0.748272	12.3878	-0.138826	0.106488	-1.30368	0.192344	0.759753	12.3878	-0.120834	0.106612	-1.1334	0.257047	0.99998	NA	NA	NA	NA	NA	NA	0.0798818	0.0450836	0.0347983	0.087041	0.0530865	0.0339545	-0.0972396	0.131182	0.458538	-0.741257	0.459274	-0.045	-0.102059	0.130468	0.434066	-0.782252	0.434851
acoxl	NC_027317.1	24912772	24959460	106577109	acyl-CoA oxidase like	55289	human	ACOXL	acyl-CoA oxidase like	0.446389	0.247496	1.80362	0.0740528	0.36033	22.0385	0.0231606	0.060063	0.385605	0.699789	0.956745	22.0385	0.0525226	0.0599415	0.87623	0.380905	0.99998	NA	NA	NA	NA	NA	NA	0.0557449	0.00579448	0.0499504	0.0776226	0.0374426	0.04018	0.0124218	0.130186	0.923985	0.0954155	0.924066	0.006	0.0720489	0.130468	0.580787	0.552235	0.58131
acp1	NC_027305.1	67485883	67498982	106608023	acid phosphatase 1	52	human	ACP1	acid phosphatase 1	0.448003	0.300304	1.49183	0.138631	0.443547	98.6743	-0.0170514	0.050342	-0.338712	0.734827	0.962677	98.6743	0.0135942	0.0503056	0.270231	0.786982	0.99998	NA	NA	NA	NA	NA	NA	0.0505807	0.0339027	0.016678	0.0455131	0.00796619	0.0375469	-0.072917	0.13072	0.576973	-0.557811	0.577502	-0.034	0.0152939	0.130067	0.906397	0.117585	0.906497
acp2	NC_027325.1	9360239	9375547	106587103	acid phosphatase 2, lysosomal	53	human	ACP2	acid phosphatase 2, lysosomal	-0.221046	0.201181	-1.09874	0.274302	0.557209	21.962	-0.0244229	0.0837248	-0.291704	0.770513	0.97095	21.962	-0.0192483	0.0836989	-0.229971	0.818115	0.99998	NA	NA	NA	NA	NA	NA	0.0299687	0.00529894	0.0246698	0.0324707	0.000255393	0.0322153	-0.0113637	0.130233	0.930468	-0.0872566	0.930542	-0.005	-0.000490187	0.130028	0.996992	-0.00376985	0.996995
acpl2	NC_027319.1	67243621	67245996	100194960	acid phosphatase-like 2	100194960	Atlantic salmon	acpl2	acid phosphatase-like 2	0.289597	0.199111	1.45445	0.148695	0.454601	29.1958	-0.0352352	0.0797697	-0.441712	0.658698	0.943785	29.1958	0.00394163	0.0797584	0.0494197	0.960585	0.99998	NA	NA	NA	NA	NA	NA	0.0485186	0.0187888	0.0297299	0.0412952	0.00863557	0.0326596	-0.0403295	0.130379	0.757075	-0.309325	0.757348	-0.019	0.0165787	0.130065	0.898573	0.127465	0.898681
acsf3	NC_027310.1	15140849	15182962	106562165	acyl-CoA synthetase family member 3	197322	human	ACSF3	acyl-CoA synthetase family member 3	0.120154	0.220963	0.543776	0.587706	0.705692	10.4723	0.0615269	0.0705104	0.872594	0.382885	0.864237	10.4723	0.0335083	0.0703925	0.476021	0.634059	0.99998	NA	NA	NA	NA	NA	NA	0.112306	0.111017	0.00128965	0.0744271	0.069444	0.00498317	0.241441	0.133244	0.0699813	1.81203	0.0712522	0.111	0.134216	0.131295	0.306665	1.02225	0.307712
acsl1	NC_027303.1	23964769	24015949	100380286	acyl-CoA synthetase long-chain family member 1	2180	human	ACSL1	acyl-CoA synthetase long chain family member 1	0.289862	0.242627	1.19468	0.234804	0.528314	73.8744	-0.0883649	0.0663632	-1.33154	0.183013	0.752352	73.8744	-0.0935342	0.0663257	-1.41023	0.158473	0.99998	NA	NA	NA	NA	NA	NA	0.0904222	0.0863205	0.00410173	0.0946569	0.0866302	0.00802668	-0.186891	0.132058	0.157003	-1.41522	0.158321	-0.086	-0.167381	0.131358	0.202579	-1.27424	0.203833
acsl4	NC_027312.1	79026895	79047795	100380405	Long-chain-fatty-acid--CoA ligase 4	100380405	Atlantic salmon	acsl4	Long-chain-fatty-acid--CoA ligase 4	0.126009	0.407474	0.309244	0.757726	0.753885	174.406	-0.00549721	0.0439177	-0.125171	0.900388	0.988217	174.406	0.0175418	0.0438955	0.399627	0.689431	0.99998	NA	NA	NA	NA	NA	NA	0.0596386	0.0100224	0.0496162	0.0716256	0.0439569	0.0276687	-0.0214875	0.130203	0.86892	-0.16503	0.869061	-0.01	0.0844698	0.130294	0.516791	0.6483	0.517421
acss1	NC_027317.1	11943534	11961838	106576722	acyl-CoA synthetase short chain family member 1	84532	human	ACSS1	acyl-CoA synthetase short chain family member 1	-0.415214	0.207176	-2.00416	0.0475327	0.312515	13.8919	-0.0190053	0.0883459	-0.215124	0.82967	0.979661	13.8919	0.00807039	0.0882975	0.0913999	0.927175	0.99998	NA	NA	NA	NA	NA	NA	0.0584083	0.0243248	0.0340836	0.065297	0.0429833	0.0223136	0.0521416	0.130229	0.688874	0.400384	0.689236	0.024	0.0827715	0.130595	0.526209	0.633803	0.526823
acss3	NC_027316.1	46070618	46108081	106576328	acyl-CoA synthetase short chain family member 3	79611	human	ACSS3	acyl-CoA synthetase short chain family member 3	0.124897	0.25205	0.495527	0.621226	0.715475	46.9997	-0.0170321	0.058228	-0.292508	0.769898	0.97095	46.9997	-0.00311443	0.0582311	-0.053484	0.957346	0.99998	NA	NA	NA	NA	NA	NA	0.0801031	0.0316183	0.0484849	0.105589	0.0173767	0.0882127	-0.0679185	0.130522	0.602812	-0.52036	0.6033	-0.032	-0.0333545	0.130057	0.797594	-0.256462	0.797818
actn1	NC_027308.1	48043936	48127143	100380299	actinin alpha 1	87	human	ACTN1	actinin alpha 1	-0.794755	0.309458	-2.56822	0.0115758	0.197781	66.5526	0.0347128	0.0499045	0.695585	0.486689	0.901196	66.5526	0.0278847	0.0498751	0.559091	0.5761	0.99998	NA	NA	NA	NA	NA	NA	0.0682601	0.0361682	0.0320919	0.0672644	0.0274955	0.0397689	0.07764	0.130476	0.551808	0.595054	0.552378	0.036	0.0528312	0.130224	0.684967	0.405694	0.685335
actn4	NC_027319.1	49889101	49928849	106580854	actinin alpha 4	81	human	ACTN4	actinin alpha 4	0.0440225	0.248476	0.17717	0.859704	0.775335	1684.55	-0.0107744	0.0622632	-0.173046	0.862615	0.984054	1684.55	0.0238566	0.0622124	0.383471	0.701371	0.99998	NA	NA	NA	NA	NA	NA	0.0946461	0.0259227	0.0687234	0.0760016	0.00719659	0.068805	-0.0556295	0.130379	0.669616	-0.426676	0.670005	-0.026	0.0138135	0.130039	0.915403	0.106226	0.915493
actr5	NC_027314.1	62407687	62419193	106571958	ARP5 actin related protein 5 homolog	79913	human	ACTR5	ARP5 actin related protein 5 homolog	0.0675575	0.204768	0.329922	0.742092	0.750303	15.4622	0.106028	0.0749861	1.41397	0.157371	0.733108	15.4622	0.142351	0.0746767	1.90624	0.0566196	0.99998	NA	NA	NA	NA	NA	NA	0.0974122	0.07937	0.0180422	0.134344	0.127534	0.00680931	0.171215	0.131533	0.193024	1.30169	0.194293	0.079	0.249491	0.133645	0.0619273	1.86682	0.0631673
actr6	NC_027309.1	92769826	92775917	100196503	ARP6 actin related protein 6 homolog	64431	human	ACTR6	ARP6 actin related protein 6 homolog	-0.328652	0.260355	-1.26232	0.209528	0.511775	24.6783	-0.0148547	0.0572606	-0.259422	0.795309	0.973572	24.6783	-0.00354469	0.0572926	-0.06187	0.950666	0.99998	NA	NA	NA	NA	NA	NA	0.0333971	0.00802713	0.02537	0.0395577	0.00346865	0.0360891	-0.0172144	0.130238	0.894844	-0.132177	0.894957	-0.008	-0.0066575	0.130028	0.959166	-0.0512003	0.959209
actr8	NC_027312.1	22232301	22254246	100195129	ARP8 actin related protein 8 homolog	93973	human	ACTR8	ARP8 actin related protein 8 homolog	0.509634	0.397918	1.28075	0.203	0.507578	71.4514	-0.0618847	0.0414621	-1.49256	0.135552	0.72158	71.4514	-0.0458146	0.0415833	-1.10176	0.270568	0.99998	NA	NA	NA	NA	NA	NA	0.0976049	0.0973304	0.000274494	0.0942227	0.0914576	0.00276504	-0.210961	0.132279	0.110754	-1.59482	0.112092	-0.097	-0.176721	0.131365	0.17854	-1.34527	0.179831
acty	NC_027300.1	137000000	137000000	100306866	Beta-centractin	10120	human	ACTR1B	ARP1 actin related protein 1 homolog B	-0.707263	0.404769	-1.74732	0.0833974	0.37563	105.078	-0.0638721	0.0384039	-1.66317	0.0962794	0.663423	105.078	-0.0350027	0.0385485	-0.908015	0.36387	0.99998	NA	NA	NA	NA	NA	NA	0.144296	0.123776	0.0205203	0.118244	0.072417	0.0458268	-0.27145	0.134533	0.0436204	-2.01772	0.0447524	-0.124	-0.139749	0.131115	0.286488	-1.06586	0.287578
acv1b	NC_027314.1	89925733	89949242	100195539	Activin receptor type-1B	100195539	Atlantic salmon	acv1b	Activin receptor type-1B	-0.458157	0.395732	-1.15774	0.249499	0.538935	52.1613	-0.0111916	0.0417732	-0.267913	0.788766	0.972955	52.1613	0.0171748	0.0417485	0.411387	0.680789	0.99998	NA	NA	NA	NA	NA	NA	0.063559	0.0217972	0.0417618	0.0736757	0.0277739	0.0459017	-0.0467827	0.130374	0.719719	-0.358834	0.72004	-0.022	0.0533636	0.130212	0.681938	0.409821	0.682309
acvr1	NC_027316.1	14445495	14456754	100196610	Activin receptor type-1	90	human	ACVR1	activin A receptor type 1	0.864626	0.426061	2.02935	0.0448595	0.307977	85.8132	-0.00788786	0.0417471	-0.188944	0.850137	0.982537	85.8132	0.00607166	0.0417396	0.145465	0.884344	0.99998	NA	NA	NA	NA	NA	NA	0.0610687	0.0189052	0.0421635	0.0606236	0.0177961	0.0428275	-0.0405462	0.130271	0.755614	-0.311246	0.755889	-0.019	0.0341645	0.130077	0.792822	0.262648	0.793051
acvr2b	NC_027328.1	22319964	22388117	106590375	activin A receptor type 2B	93	human	ACVR2B	activin A receptor type 2B	0.60805	0.297561	2.04345	0.0434194	0.304286	25.8829	0.00227377	0.0484233	0.0469562	0.962548	0.997627	25.8829	-0.00269937	0.0484213	-0.0557476	0.955543	0.99998	NA	NA	NA	NA	NA	NA	0.0689878	0.0186919	0.0502958	0.0870032	0.0360858	0.0509173	-0.0401311	0.130413	0.758292	-0.307724	0.758563	-0.019	-0.0693042	0.130206	0.594543	-0.532264	0.595044
acyp1	NC_027308.1	22650460	22651900	106611042	acylphosphatase 1	97	human	ACYP1	acylphosphatase 1	-0.316476	0.148317	-2.13377	0.0351039	0.28639	8.53397	-0.070704	0.104309	-0.67783	0.49788	0.904754	8.53397	-0.0475347	0.10435	-0.45553	0.648728	0.99998	NA	NA	NA	NA	NA	NA	0.0706966	0.00637269	0.0643239	0.0632328	0.00649155	0.0567413	-0.0136683	0.130253	0.916426	-0.104937	0.916515	-0.006	0.012462	0.130056	0.923664	0.0958199	0.923745
ada	NC_027314.1	87651474	87675192	106572614	adenosine deaminase	100	human	ADA	adenosine deaminase	0.00557878	0.192538	0.0289749	0.976938	0.795492	21.4418	0.020772	0.0814106	0.255151	0.798606	0.973672	21.4418	0.0367166	0.0813347	0.451426	0.651682	0.99998	NA	NA	NA	NA	NA	NA	0.0696316	0.00781314	0.0618184	0.0664878	0.0308247	0.0356631	0.0167502	0.130196	0.897632	0.128654	0.897741	0.008	0.0592542	0.130295	0.649275	0.454769	0.649693
adal	NC_027315.1	1697946	1725896	106573029	adenosine deaminase like	161823	human	ADAL	adenosine deaminase like	0.0139906	0.392284	0.0356643	0.971615	0.794662	199.318	-0.0232593	0.0399425	-0.582318	0.560352	0.917667	199.318	-0.00261512	0.0399511	-0.0654578	0.947809	0.99998	NA	NA	NA	NA	NA	NA	0.0568517	0.0419916	0.01486	0.0451289	0.00635509	0.0387738	-0.0902397	0.130628	0.489684	-0.690812	0.490363	-0.042	-0.0121978	0.130032	0.925263	-0.0938058	0.925343
adam10	NC_027310.1	19989863	20077440	106562201	ADAM metallopeptidase domain 10	102	human	ADAM10	ADAM metallopeptidase domain 10	-0.484119	0.328117	-1.47545	0.142975	0.44957	274.122	-0.0599117	0.0463903	-1.29147	0.19654	0.763628	274.122	-0.0150851	0.0465154	-0.324304	0.745708	0.99998	NA	NA	NA	NA	NA	NA	0.135903	0.11471	0.0211936	0.0979503	0.0491525	0.0487978	-0.253897	0.135933	0.0617888	-1.86781	0.0630282	-0.117	-0.0945238	0.130519	0.468933	-0.724216	0.469651
adam9	NC_027325.1	1900390	2005113	106587024	ADAM metallopeptidase domain 9	8754	human	ADAM9	ADAM metallopeptidase domain 9	0.752127	0.497282	1.51248	0.133307	0.4364	144.306	0.0366618	0.0305446	1.20027	0.230034	0.780048	144.306	0.0272179	0.0305667	0.890445	0.373227	0.99998	NA	NA	NA	NA	NA	NA	0.08915	0.0580244	0.0311256	0.0778244	0.0511962	0.0266281	0.124906	0.130976	0.34026	0.953651	0.341236	0.058	0.0985002	0.130499	0.450372	0.754796	0.451124
adamts1	NC_027316.1	3574607	3581728	106575115	ADAM metallopeptidase with thrombospondin type 1 motif 1	9510	human	ADAMTS1	ADAM metallopeptidase with thrombospondin type 1 motif 1	0.088175	0.145702	0.605172	0.546323	0.689906	14.7465	0.0410219	0.100347	0.408799	0.682687	0.951575	14.7465	-0.0236335	0.100348	-0.235516	0.813809	0.99998	NA	NA	NA	NA	NA	NA	0.0786968	0.00818313	0.0705136	0.0679648	0.0308366	0.0371282	0.0175428	0.130193	0.892814	0.134745	0.892929	0.008	-0.0592242	0.130191	0.64918	-0.454902	0.649598
adck1	NC_027300.1	43725669	43895627	106603018	aarF domain containing kinase 1	57143	human	ADCK1	aarF domain containing kinase 1	-0.0354449	0.191557	-0.185036	0.853545	0.77439	15.0347	0.140468	0.0887196	1.58328	0.113357	0.686953	15.0347	0.0483417	0.0890302	0.542981	0.587143	0.99998	NA	NA	NA	NA	NA	NA	0.132092	0.126027	0.00606557	0.111207	0.0844063	0.0268006	0.27483	0.13363	0.0397201	2.05665	0.0408198	0.126	0.163146	0.131364	0.214258	1.24194	0.215491
adck2	NC_027322.1	34016662	34025673	106584469	aarF domain containing kinase 2	90956	human	ADCK2	aarF domain containing kinase 2	0.222153	0.175891	1.26301	0.209279	0.511775	9.11021	-0.166368	0.0847442	-1.96318	0.0496252	0.582435	9.11021	-0.118305	0.0851727	-1.389	0.164834	0.99998	NA	NA	NA	NA	NA	NA	0.0931331	0.0731045	0.0200286	0.0845725	0.0621337	0.0224387	-0.158583	0.132218	0.230372	-1.1994	0.231575	-0.074	-0.119539	0.130618	0.360096	-0.915182	0.36103
adcy8	NC_027313.1	2430936	2733033	106568630	adenylate cyclase 8	114	human	ADCY8	adenylate cyclase 8	-0.323825	0.224302	-1.4437	0.151692	0.459128	26.4734	-0.107593	0.0670084	-1.60567	0.108348	0.682081	26.4734	-0.0328918	0.067322	-0.488575	0.625143	0.99998	NA	NA	NA	NA	NA	NA	0.172503	0.153049	0.0194531	0.127244	0.0957207	0.0315238	-0.338815	0.136241	0.0128868	-2.48688	0.0135792	-0.154	-0.184997	0.131486	0.159434	-1.40698	0.16075
add3	NC_027317.1	19077976	19119441	106577021	adducin 3	120	human	ADD3	adducin 3	-0.281656	0.290501	-0.969552	0.334416	0.594802	30.8974	-0.000345754	0.0522323	-0.00661954	0.994718	0.999581	30.8974	-0.00609057	0.0522202	-0.116632	0.907151	0.99998	NA	NA	NA	NA	NA	NA	0.0570659	0.001358	0.0557079	0.0708526	0.0133715	0.057481	-0.00291188	0.130215	0.982159	-0.0223622	0.982178	-0.001	-0.0256643	0.130041	0.843549	-0.197356	0.843719
adgrd1	NC_027319.1	20487349	20533562	106579914	adhesion G protein-coupled receptor D1	283383	human	ADGRD1	adhesion G protein-coupled receptor D1	0.433306	0.307667	1.40836	0.16187	0.47021	34.0548	-0.0233895	0.0520991	-0.448943	0.653473	0.943015	34.0548	-0.00439732	0.0521314	-0.0843509	0.932777	0.99998	NA	NA	NA	NA	NA	NA	0.0413059	0.0167101	0.0245958	0.0401964	0.00553813	0.0346582	-0.0358506	0.130308	0.783222	-0.275123	0.783463	-0.017	-0.0106294	0.130027	0.934848	-0.0817472	0.934917
adgrl4	NC_027322.1	3468850	3502877	100380288	adhesion G protein-coupled receptor L4	64123	human	ADGRL4	adhesion G protein-coupled receptor L4	-0.431835	0.22106	-1.95347	0.0533263	0.320701	16.8479	-0.0545498	0.0662318	-0.82362	0.410156	0.875096	16.8479	-0.0819874	0.0662403	-1.23773	0.215818	0.99998	NA	NA	NA	NA	NA	NA	0.0779774	0.035477	0.0425005	0.0931077	0.073613	0.0194947	-0.0763544	0.130826	0.559466	-0.583634	0.560024	-0.036	-0.141972	0.1311	0.278839	-1.08293	0.279945
adhx	NC_027304.1	26238926	26250403	100195992	Alcohol dehydrogenase class-3	100195992	Atlantic salmon	adhx	Alcohol dehydrogenase class-3	-0.0278165	0.223602	-0.124402	0.901226	0.783047	199.978	0.0247146	0.0712822	0.346715	0.728806	0.96142	199.978	0.00615893	0.0712627	0.0864258	0.931128	0.99998	NA	NA	NA	NA	brown	3	0.0726622	0.00395644	0.0687058	0.0373689	0.00607223	0.0312966	-0.00848362	0.130216	0.948054	-0.0651503	0.94811	-0.004	0.0116555	0.130038	0.92858	0.089631	0.928656
adi1	NC_027308.1	14617921	14622106	100196838	acireductone dioxygenase 1	55256	human	ADI1	acireductone dioxygenase 1	0.236222	0.25366	0.931254	0.35378	0.605889	83.3436	-0.0588256	0.0694383	-0.847163	0.396904	0.869344	83.3436	0.00870547	0.0695172	0.125228	0.900343	0.99998	NA	NA	NA	NA	NA	NA	0.0689991	0.0358372	0.0331619	0.0899805	0.0378177	0.0521629	-0.076929	0.130432	0.555325	-0.5898	0.555889	-0.036	0.07266	0.130228	0.576882	0.557945	0.577411
adpgk	NC_027309.1	63484703	63490518	106560768	ADP dependent glucokinase	83440	human	ADPGK	ADP dependent glucokinase	-0.416754	0.206244	-2.02068	0.0457641	0.310171	14.4666	-0.0080235	0.0748415	-0.107207	0.914625	0.991994	14.4666	0.0569839	0.0747234	0.762598	0.445703	0.99998	NA	NA	NA	NA	NA	NA	0.0720476	0.0387437	0.0333039	0.106879	0.0833816	0.0234975	0.0831088	0.130411	0.523941	0.637282	0.524559	0.039	0.161722	0.131932	0.220275	1.2258	0.221497
adprh	NC_027324.1	17896596	17901269	100194575	ADP-ribosylarginine hydrolase	141	human	ADPRH	ADP-ribosylarginine hydrolase	0.30209	0.340308	0.887697	0.376658	0.616355	67.357	0.0619035	0.0524654	1.17989	0.238043	0.784987	67.357	0.0152816	0.0526018	0.290514	0.771423	0.99998	NA	NA	NA	NA	NA	NA	0.0793199	0.0704802	0.00883963	0.0839259	0.0274366	0.0564894	0.151762	0.131087	0.246978	1.15772	0.248148	0.07	0.0527018	0.13017	0.685575	0.404868	0.685941
adprhl2	NC_027308.1	32689179	32697080	100196507	ADP-ribosylhydrolase like 2	54936	human	ADPRHL2	ADP-ribosylhydrolase like 2	-0.132302	0.232724	-0.568493	0.57087	0.699705	27.7374	-0.113775	0.0683082	-1.66561	0.0957903	0.663232	27.7374	-0.0640185	0.0685707	-0.933613	0.350504	0.99998	NA	NA	NA	NA	NA	NA	0.101539	0.0929255	0.00861335	0.0835085	0.0620905	0.0214179	-0.202544	0.133132	0.128165	-1.52138	0.129504	-0.094	-0.119461	0.130612	0.36039	-0.914622	0.361324
adr1	NC_027321.1	34063890	34070427	100195095	Adiponectin receptor protein 1	51094	human	ADIPOR1	adiponectin receptor 1	-0.439872	0.435421	-1.01022	0.314626	0.583051	96.0993	-0.0736089	0.0340769	-2.16008	0.0307663	0.535122	96.0993	-0.0371491	0.0342701	-1.08401	0.278362	0.99998	NA	NA	NA	NA	NA	NA	0.150097	0.148996	0.00110143	0.078572	0.076558	0.00201401	-0.332897	0.137866	0.015751	-2.41463	0.0165128	-0.151	-0.147714	0.131181	0.260153	-1.12603	0.261296
adrm1	NC_027312.1	474780	484439	100195457	ADRM1 protein	11047	human	ADRM1	adhesion regulating molecule 1	-0.0893202	0.32915	-0.271367	0.786622	0.759369	213.726	-0.0468168	0.0445996	-1.04971	0.29385	0.819785	213.726	-0.0170579	0.0446675	-0.381887	0.702545	0.99998	NA	NA	NA	NA	red	6	0.126107	0.0934595	0.032647	0.0975732	0.050789	0.0467842	-0.202668	0.13235	0.125697	-1.53129	0.127036	-0.094	-0.0976795	0.130446	0.453972	-0.74881	0.454717
adssl1	NC_027305.1	62161584	62176026	100194620	adenylosuccinate synthase like 1	122622	human	ADSSL1	adenylosuccinate synthase like 1	-0.333191	0.296896	-1.12225	0.264223	0.550502	35.1482	-0.00200878	0.0582552	-0.0344823	0.972493	0.998101	35.1482	-0.0409423	0.058181	-0.703705	0.481616	0.99998	NA	NA	NA	NA	NA	NA	0.0484123	0.0236801	0.0247323	0.07546	0.0358089	0.0396511	0.0507928	0.130304	0.696682	0.389803	0.697034	0.024	-0.0688002	0.130246	0.597337	-0.528233	0.597834
aebp1	NC_027319.1	37637566	37664072	106580579	AE binding protein 1	165	human	AEBP1	AE binding protein 1	0.179933	0.301264	0.597263	0.551571	0.691351	182.604	-0.0104842	0.0525924	-0.199349	0.84199	0.981285	182.604	0.0101893	0.0525712	0.19382	0.846317	0.99998	NA	NA	NA	NA	NA	NA	0.0473985	0.0205942	0.0268044	0.0389387	0.00561523	0.0333235	-0.0441875	0.130326	0.734569	-0.339053	0.734871	-0.021	0.0107783	0.130039	0.933943	0.0828854	0.934013
aedo	NC_027317.1	22490857	22492221	100195766	2-aminoethanethiol dioxygenase	84890	human	ADO	2-aminoethanethiol dioxygenase	0.0492077	0.174955	0.28126	0.779044	0.75831	8.95765	-0.0293243	0.081126	-0.361467	0.717751	0.960165	8.95765	-0.0526151	0.081164	-0.648257	0.516819	0.99998	NA	NA	NA	NA	NA	NA	0.0536269	0.0234211	0.0302058	0.0741203	0.0456922	0.0284282	-0.0504252	0.130854	0.699975	-0.385354	0.700322	-0.024	-0.0879316	0.130712	0.501129	-0.672714	0.501788
afap1l1	NC_027312.1	50237216	50271857	106567432	actin filament associated protein 1 like 1	134265	human	AFAP1L1	actin filament associated protein 1 like 1	-0.0732177	0.212113	-0.345182	0.730623	0.746413	14.5879	0.084231	0.073018	1.15357	0.248678	0.790805	14.5879	0.0726526	0.072909	0.996483	0.319015	0.99998	NA	NA	NA	NA	NA	NA	0.101805	0.0936674	0.0081373	0.0916287	0.0834013	0.00822732	0.202934	0.13227	0.124971	1.53424	0.126311	0.094	0.1612	0.131382	0.219839	1.22696	0.221061
aff3	NC_027320.1	24372526	24391321	100194685	AF4/FMR2 family member 3	3899	human	AFF3	AF4/FMR2 family member 3	0.37396	0.241095	1.55109	0.123779	0.425108	67.6863	0.083686	0.0620995	1.34761	0.177783	0.750852	67.6863	0.0613104	0.0621568	0.986383	0.323945	0.99998	NA	NA	NA	NA	grey	0	0.0873407	0.0535171	0.0338237	0.0885326	0.0376019	0.0509307	0.115131	0.130858	0.378962	0.879811	0.379857	0.054	0.0722678	0.130288	0.579117	0.554676	0.579642
afg3l2	NC_027302.1	6181872	6201477	106597060	AFG3 like matrix AAA peptidase subunit 2	10939	human	AFG3L2	AFG3 like matrix AAA peptidase subunit 2	-0.422094	0.203411	-2.07508	0.0403336	0.297671	181.437	0.181458	0.0793934	2.28555	0.0222807	0.507807	181.437	0.0893227	0.079947	1.11727	0.263877	0.99998	NA	NA	NA	NA	NA	NA	0.112253	0.095415	0.0168385	0.0792711	0.06953	0.00974106	0.206757	0.132306	0.118119	1.56272	0.119459	0.095	0.134086	0.130944	0.305836	1.024	0.306885
afmid	NC_027301.1	62597230	62605846	100196069	arylformamidase	125061	human	AFMID	arylformamidase	-0.130756	0.227567	-0.57458	0.566759	0.697594	41.3587	-0.0785093	0.0679631	-1.15518	0.248018	0.790805	41.3587	-0.0497364	0.0680673	-0.730695	0.464965	0.99998	NA	NA	NA	NA	NA	NA	0.0801713	0.0617673	0.018404	0.0765209	0.0500646	0.0264563	-0.13321	0.131255	0.310159	-1.01489	0.311198	-0.062	-0.0962597	0.130409	0.46043	-0.738139	0.461163
aga	NC_027304.1	25794722	25800672	106604521	aspartylglucosaminidase	175	human	AGA	aspartylglucosaminidase	-1.18557	0.294447	-4.02643	0.000104937	0.0345835	47.6369	-0.0359818	0.04685	-0.768021	0.442475	0.885165	47.6369	-0.0155902	0.0468905	-0.33248	0.739527	0.99998	NA	NA	NA	NA	NA	NA	0.0737749	0.055459	0.018316	0.0701738	0.037234	0.0329398	-0.119583	0.131199	0.362051	-0.911464	0.362981	-0.056	-0.0715255	0.130233	0.58286	-0.549212	0.583379
aggf1	NC_027300.1	135000000	135000000	106568194	angiogenic factor with G-patch and FHA domains 1	55109	human	AGGF1	angiogenic factor with G-patch and FHA domains 1	-0.156154	0.322786	-0.48377	0.62952	0.717692	30.4827	0.0598704	0.0491713	1.21759	0.223381	0.775618	30.4827	0.018136	0.0492355	0.368351	0.712611	0.99998	NA	NA	NA	NA	NA	NA	0.10754	0.106696	0.000844263	0.0753112	0.0638511	0.0114601	0.231726	0.132989	0.0814313	1.74244	0.082734	0.107	0.123308	0.13114	0.347075	0.940278	0.348036
agr2	NC_027326.1	21509623	21512489	100136468	anterior gradient homolog 2 (Xenopus laevis)	100136468	Atlantic salmon	agr2	anterior gradient homolog 2 (Xenopus laevis)	0.163799	0.206342	0.793824	0.429022	0.640841	674.084	0.0419967	0.0809039	0.519094	0.603695	0.929518	674.084	0.0148255	0.0808953	0.183268	0.854588	0.99998	NA	NA	NA	NA	NA	NA	0.0782483	0.0423928	0.0358555	0.0803023	0.0240214	0.0562809	0.0910978	0.130613	0.485514	0.697462	0.4862	0.042	0.046121	0.130102	0.722965	0.354498	0.723282
agtpbp1	NC_027323.1	31041899	31088331	106585686	ATP/GTP binding protein 1	23287	human	AGTPBP1	ATP/GTP binding protein 1	-0.173591	0.130659	-1.32859	0.186759	0.494791	33.2625	-0.0300247	0.109568	-0.274028	0.784063	0.971741	33.2625	-0.03934	0.109538	-0.359144	0.719487	0.99998	NA	NA	NA	NA	NA	NA	0.0745067	0.0357273	0.0387794	0.0652321	0.0407708	0.0244613	-0.0768557	0.130763	0.556701	-0.587749	0.557263	-0.036	-0.0783537	0.130331	0.547713	-0.601191	0.54829
agtr2	NC_027303.1	44312033	44317748	100380342	angiotensin II receptor type 2	186	human	AGTR2	angiotensin II receptor type 2	0.14154	0.23475	0.602938	0.547802	0.690128	16.9348	-0.038974	0.0648841	-0.600671	0.548059	0.91494	16.9348	-0.0511995	0.0649182	-0.788676	0.430301	0.99998	NA	NA	NA	NA	NA	NA	0.0955824	0.0260783	0.0695041	0.116626	0.0590349	0.0575907	-0.0559989	0.130454	0.667733	-0.429261	0.668125	-0.026	-0.113589	0.130566	0.384316	-0.869972	0.3852
agtrap	NC_027311.1	62823876	62829964	106565905	angiotensin II receptor associated protein	57085	human	AGTRAP	angiotensin II receptor associated protein	-0.114766	0.167079	-0.686898	0.493606	0.668638	12.5508	-0.0285484	0.0880538	-0.324215	0.745775	0.96567	12.5508	0.00562529	0.0880204	0.0639089	0.949043	0.99998	NA	NA	NA	NA	NA	NA	0.0624987	0.0186607	0.043838	0.0862452	0.00711131	0.0791338	-0.0400491	0.130358	0.758673	-0.307223	0.758944	-0.019	-0.0136482	0.130023	0.916402	-0.104968	0.916491
ahctf1	NC_027300.1	15206448	15245522	106570006	AT-hook containing transcription factor 1	25909	human	AHCTF1	AT-hook containing transcription factor 1	0.0296886	0.352419	0.0842423	0.933018	0.787458	124.983	0.0388587	0.048051	0.808697	0.418689	0.879337	124.983	-0.0094051	0.0480975	-0.195542	0.844968	0.99998	NA	NA	NA	NA	NA	NA	0.0682835	0.0224947	0.0457889	0.0601781	0.0309259	0.0292522	0.048296	0.130426	0.711164	0.370294	0.711496	0.023	-0.0594493	0.130297	0.648204	-0.456259	0.648623
ahcy	NC_027321.1	313952	335202	100194597	adenosylhomocysteinase	191	human	AHCY	adenosylhomocysteinase	1.35197	0.459671	2.94117	0.00399412	0.138723	2071.46	-0.0384788	0.0403361	-0.953955	0.340106	0.843162	2071.46	-0.0441573	0.0402864	-1.09608	0.273042	0.99998	NA	NA	NA	NA	NA	NA	0.0650961	0.0422516	0.0228445	0.0701178	0.051942	0.0181758	-0.0907636	0.130595	0.487056	-0.694998	0.48774	-0.042	-0.0999875	0.130585	0.443861	-0.765689	0.444626
ahcyl2	NC_027316.1	36511007	36554327	106576060	adenosylhomocysteinase like 2	23382	human	AHCYL2	adenosylhomocysteinase like 2	-0.638662	0.272773	-2.34137	0.021031	0.241048	50.0972	0.0200029	0.0489222	0.408873	0.682633	0.951575	50.0972	0.0353365	0.048864	0.723161	0.469581	0.99998	NA	NA	NA	NA	NA	NA	0.081542	0.0107442	0.0707978	0.104727	0.0299379	0.0747895	0.0230265	0.130162	0.859582	0.176906	0.859734	0.011	0.0576004	0.130431	0.658767	0.441617	0.659171
ahi1	NC_027300.1	41237581	41258636	106603564	Abelson helper integration site 1	54806	human	AHI1	Abelson helper integration site 1	0.272216	0.281077	0.968475	0.334951	0.595001	35.7262	-0.0895376	0.0466894	-1.91773	0.0551454	0.590821	35.7262	-0.067678	0.0469172	-1.4425	0.149162	0.99998	NA	NA	NA	NA	NA	NA	0.131863	0.126869	0.00499447	0.149111	0.130887	0.0182238	-0.28315	0.137503	0.0394714	-2.05924	0.0405689	-0.13	-0.25793	0.135348	0.0566912	-1.90568	0.0579064
ahr2d	NC_027315.1	64138257	64213971	100136384	aryl hydrocarbon receptor 2 delta	100136384	Atlantic salmon	ahr2d	aryl hydrocarbon receptor 2 delta	0.11484	0.357983	0.320797	0.748979	0.751747	127.716	0.0833067	0.0462464	1.80137	0.0716451	0.623745	127.716	0.0441	0.0464542	0.949321	0.342457	0.99998	NA	NA	NA	NA	NA	NA	0.0998658	0.0933641	0.00650176	0.0652469	0.0490538	0.0161931	0.202064	0.132043	0.125945	1.53029	0.127284	0.093	0.0943458	0.13043	0.46947	0.723342	0.470186
ahr2g	NC_027316.1	6875271	6948638	100136431	aryl hydrocarbon receptor 2 gamma	100136431	Atlantic salmon	ahr2g	aryl hydrocarbon receptor 2 gamma	-0.0527261	0.278732	-0.189164	0.850316	0.773769	168.652	0.132227	0.063416	2.08508	0.0370624	0.554455	168.652	0.0266283	0.0639044	0.41669	0.676905	0.99998	NA	NA	NA	NA	NA	NA	0.0819926	0.0799244	0.00206821	0.0687892	0.000420492	0.0683687	0.172961	0.131875	0.18967	1.31156	0.190945	0.08	0.000807069	0.130028	0.995048	0.00620689	0.995053
aidb	NC_027319.1	28081549	28093562	100195348	AIDB protein	100195348	Atlantic salmon	aidb	AIDB protein	0.11133	0.306244	0.363534	0.71691	0.742033	128.592	-0.0550651	0.0619828	-0.888392	0.37433	0.860653	128.592	-0.0611583	0.0619404	-0.987375	0.323459	0.99998	NA	NA	NA	NA	NA	NA	0.0704334	0.0543355	0.016098	0.0745058	0.0455418	0.0289641	-0.11692	0.130891	0.371717	-0.893261	0.372627	-0.054	-0.0875675	0.130385	0.501833	-0.671608	0.50249
aif1	NW_012351206.1	2540	5936	100196539	allograft inflammatory factor 1	199	human	AIF1	allograft inflammatory factor 1	0.0757881	0.259825	0.291689	0.771079	0.757241	198.178	0.00213448	0.0668164	0.0319455	0.974516	0.99826	198.178	-0.0443679	0.0667435	-0.664752	0.506209	0.99998	NA	NA	NA	NA	NA	NA	0.0604646	0.00526773	0.0551968	0.0555266	0.0337039	0.0218227	0.0112966	0.130231	0.930876	0.0867426	0.93095	0.005	-0.0647777	0.130262	0.618988	-0.497286	0.619451
aifm1	NC_027312.1	82092114	82112465	106567766	apoptosis inducing factor mitochondria associated 1	9131	human	AIFM1	apoptosis inducing factor mitochondria associated 1	-0.116876	0.372341	-0.313896	0.7542	0.753323	65.6342	0.0167236	0.0451924	0.370053	0.711343	0.95814	65.6342	0.00862271	0.0451749	0.190874	0.848624	0.99998	NA	NA	NA	NA	NA	NA	0.0532306	0.0248406	0.0283899	0.0404188	0.0169864	0.0234324	0.0532813	0.1303	0.682603	0.408914	0.682974	0.025	0.032615	0.130094	0.802043	0.250704	0.802261
aimp1	NC_027307.1	18184928	18203837	106610334	aminoacyl tRNA synthetase complex interacting multifunctional protein 1	9255	human	AIMP1	aminoacyl tRNA synthetase complex interacting multifunctional protein 1	-0.342738	0.280755	-1.22077	0.224807	0.521904	143.764	0.060208	0.0560777	1.07365	0.282979	0.813158	143.764	0.00551012	0.0561608	0.0981132	0.921842	0.99998	NA	NA	NA	NA	turquoise	1	0.120537	0.0286723	0.0918648	0.109861	0.0268192	0.0830415	0.061573	0.130467	0.636967	0.471944	0.637403	0.029	-0.0515253	0.130194	0.692284	-0.395757	0.692642
aip	NC_027303.1	19588575	19595180	100195031	aryl hydrocarbon receptor interacting protein	9049	human	AIP	aryl hydrocarbon receptor interacting protein	0.929952	0.445844	2.08582	0.0393287	0.296084	149.536	0.0455222	0.0405002	1.124	0.261013	0.79766	149.536	-0.0179375	0.0405748	-0.442085	0.658427	0.99998	NA	NA	NA	NA	NA	NA	0.0779257	0.0690693	0.00885647	0.052772	0.00762003	0.045152	0.149123	0.131529	0.256895	1.13376	0.258046	0.069	-0.0146269	0.130045	0.910446	-0.112476	0.910542
ak6	NC_027314.1	2478047	2486572	106570841	adenylate kinase 6	50808	human	AK3	adenylate kinase 3	-0.458815	0.369774	-1.2408	0.217344	0.517043	99.3988	0.0808925	0.0447619	1.80717	0.0707352	0.623745	99.3988	0.0505636	0.0449526	1.12482	0.260665	0.99998	NA	NA	NA	NA	NA	NA	0.0931083	0.0871505	0.00595775	0.0842256	0.0827606	0.00146502	0.188404	0.131865	0.153072	1.42876	0.154395	0.087	0.159935	0.131337	0.223324	1.21774	0.22454
akap11	NC_027324.1	28712315	28742294	106586515	A-kinase anchoring protein 11	11215	human	AKAP11	A-kinase anchoring protein 11	-0.0611627	0.273544	-0.223594	0.823492	0.766754	25.6136	0.0788977	0.0608879	1.29579	0.19505	0.763306	25.6136	0.0533648	0.060833	0.877234	0.380359	0.99998	NA	NA	NA	NA	brown	3	0.101418	0.0837881	0.0176296	0.0701357	0.0582336	0.0119021	0.180708	0.131423	0.169127	1.37501	0.170431	0.084	0.112114	0.1306	0.390643	0.858451	0.391514
akap12	NC_027305.1	66865880	66925513	106608007	A-kinase anchoring protein 12	9590	human	AKAP12	A-kinase anchoring protein 12	0.11701	0.296812	0.394222	0.694188	0.733751	84.7149	0.0161965	0.0572607	0.282855	0.777288	0.971172	84.7149	-0.00342948	0.0572481	-0.0599057	0.952231	0.99998	NA	NA	NA	NA	NA	NA	0.0505747	0.0119892	0.0385855	0.0640368	0.00668346	0.0573533	0.0257087	0.13023	0.843507	0.19741	0.843677	0.012	-0.0128281	0.130033	0.921414	-0.0986525	0.921498
akap9	NC_027326.1	14158806	14302223	106588567	A-kinase anchoring protein 9	10142	human	AKAP9	A-kinase anchoring protein 9	-0.699815	0.551455	-1.26903	0.207133	0.509982	297.258	0.0671357	0.0297231	2.25871	0.0239017	0.512915	297.258	0.0454239	0.0298676	1.52084	0.128299	0.99998	NA	NA	NA	NA	NA	NA	0.116529	0.116529	0	0.103999	0.103546	0.000452678	0.256642	0.135145	0.0575629	1.89901	0.0587825	0.118	0.201388	0.132723	0.129176	1.51736	0.130514
akt1s1	NC_027305.1	25499295	25502035	106606916	AKT1 substrate 1	84335	human	AKT1S1	AKT1 substrate 1	0.15558	0.22364	0.695671	0.488115	0.666064	12.6791	-0.0167823	0.0686578	-0.244434	0.806895	0.975511	12.6791	0.0547512	0.0684683	0.799657	0.423909	0.99998	NA	NA	NA	NA	NA	NA	0.0778365	0.0130752	0.0647614	0.103427	0.0334966	0.0699307	-0.028045	0.130266	0.829541	-0.21529	0.829727	-0.013	0.0643678	0.130243	0.621154	0.494215	0.621614
akt2	NC_027310.1	84194069	84208416	100194605	v-akt murine thymoma viral oncogene homolog 2	208	human	AKT2	AKT serine/threonine kinase 2	0.167806	0.173417	0.967643	0.335365	0.595129	35.154	0.079477	0.0930202	0.854406	0.39288	0.868012	35.154	0.0354547	0.0930527	0.381018	0.70319	0.99998	NA	NA	NA	NA	NA	NA	0.0627827	0.0295851	0.0331975	0.0484283	0.0220219	0.0264064	0.0634699	0.13034	0.626288	0.486958	0.62674	0.03	0.0422913	0.130127	0.745181	0.325	0.745469
aktip	NC_027310.1	29132246	29140758	100194893	akt interacting protein	64400	human	AKTIP	AKT interacting protein	0.370853	0.320989	1.15535	0.250476	0.540102	89.9582	0.0393946	0.048399	0.813954	0.415671	0.877133	89.9582	0.0511542	0.0483074	1.05893	0.289631	0.99998	NA	NA	NA	NA	NA	NA	0.0600759	0.037362	0.0227139	0.0740129	0.0499386	0.0240743	0.0802186	0.130497	0.538742	0.614717	0.539334	0.037	0.0961122	0.130544	0.461583	0.736243	0.462314
akts1	NC_027305.1	24550798	24554365	100380484	Proline-rich AKT1 substrate 1	84335	human	AKT1S1	AKT1 substrate 1	0.501596	0.256436	1.95603	0.0530204	0.320666	12.4755	-0.138957	0.0614334	-2.26191	0.023703	0.511355	12.4755	-0.0679392	0.0619898	-1.09597	0.27309	0.99998	NA	NA	NA	NA	NA	NA	0.110101	0.0968503	0.013251	0.0711626	0.0536846	0.017478	-0.210834	0.132931	0.112732	-1.58603	0.114071	-0.097	-0.103204	0.130417	0.428745	-0.791341	0.429539
aldh16a1	NC_027302.1	52173334	52191434	106600758	aldehyde dehydrogenase 16 family member A1	126133	human	ALDH16A1	aldehyde dehydrogenase 16 family member A1	-0.182819	0.25518	-0.716434	0.475256	0.660758	66.3264	-0.0560708	0.0613353	-0.914169	0.360628	0.854107	66.3264	-0.0038113	0.0614007	-0.0620726	0.950505	0.99998	NA	NA	NA	NA	NA	NA	0.0784078	0.06746	0.0109478	0.0723579	0.0198763	0.0524816	-0.145632	0.131473	0.267992	-1.1077	0.26912	-0.068	-0.0381584	0.130084	0.769265	-0.293336	0.769523
aldh3a2	NC_027319.1	79668009	79683406	100286782	aldehyde dehydrogenase 3 family, member A2	224	human	ALDH3A2	aldehyde dehydrogenase 3 family member A2	0.0459542	0.207392	0.221581	0.825054	0.76719	9.49531	-0.177071	0.0753249	-2.35077	0.0187347	0.493137	9.49531	-0.139164	0.0758313	-1.83517	0.06648	0.99998	NA	NA	NA	NA	NA	NA	0.113964	0.113161	0.000802721	0.102319	0.0796805	0.0226387	-0.250232	0.135739	0.0652581	-1.84349	0.0665119	-0.115	-0.153899	0.131448	0.241677	-1.1708	0.242858
aldh7a1	NC_027300.1	148000000	148000000	100194754	aldehyde dehydrogenase 7 family member A1	501	human	ALDH7A1	aldehyde dehydrogenase 7 family member A1	0.39356	0.314134	1.25284	0.212945	0.513957	354.093	0.0116259	0.0526139	0.220967	0.825118	0.979522	354.093	0.041336	0.0525289	0.786919	0.431329	0.99998	NA	NA	NA	NA	NA	NA	0.0596179	0.00369129	0.0559266	0.078229	0.0581376	0.0200914	0.00791461	0.130209	0.951531	0.060784	0.951583	0.004	0.111934	0.130624	0.391491	0.856917	0.39236
aldh9a1	NC_027309.1	40040577	40068670	100195073	aldehyde dehydrogenase 9 family member A1	223	human	ALDH9A1	aldehyde dehydrogenase 9 family member A1	0.0537498	0.132633	0.405253	0.686086	0.731912	38.2175	-0.115587	0.121204	-0.953654	0.340259	0.843162	38.2175	-0.0486814	0.121326	-0.401243	0.688241	0.99998	NA	NA	NA	NA	NA	NA	0.0576618	0.0440955	0.0135663	0.0669057	0.00470491	0.0622008	-0.094821	0.130718	0.468216	-0.725385	0.468934	-0.044	-0.00903011	0.130026	0.944633	-0.0694485	0.944691
aldoa	NC_027302.1	51093248	51105749	100380798	fructose-bisphosphate aldolase A	226	human	ALDOA	aldolase, fructose-bisphosphate A	-0.758469	0.290283	-2.61286	0.010246	0.187434	336.622	-0.11314	0.0530213	-2.13386	0.0328539	0.539825	336.622	-0.0607275	0.0533362	-1.13858	0.254879	0.99998	NA	NA	NA	NA	NA	NA	0.137889	0.137835	5.39325e-05	0.0836731	0.080541	0.00313212	-0.302303	0.134547	0.0246517	-2.24682	0.0255769	-0.138	-0.155324	0.131005	0.235768	-1.18563	0.236961
aldob	NC_027308.1	67778285	67782819	100136522	aldolase b, fructose-bisphosphate	321664	zebrafish	aldob	aldolase b, fructose-bisphosphate	0.0139431	0.174565	0.0798736	0.936484	0.787921	108.163	0.12282	0.0927784	1.3238	0.18557	0.754198	108.163	0.084216	0.0928751	0.906766	0.364531	0.99998	NA	NA	NA	NA	NA	NA	0.0625719	0.0600364	0.00253546	0.0532229	0.0458689	0.00735407	0.129035	0.130694	0.323493	0.987305	0.324504	0.06	0.0881603	0.13029	0.49863	0.676647	0.499292
alg11	NC_027315.1	61935392	61943733	100380802	asparagine-linked glycosylation 11, alpha-1,2-mannosyltransferase	440138	human	ALG11	ALG11, alpha-1,2-mannosyltransferase	-0.257228	0.171469	-1.50015	0.136468	0.440272	12.4511	-0.177186	0.0909682	-1.94778	0.0514409	0.58449	12.4511	-0.187754	0.0910748	-2.06154	0.0392514	0.99998	NA	NA	grey	0	NA	NA	0.103256	0.0947938	0.00846227	0.129815	0.129222	0.000593373	-0.206453	0.133012	0.120628	-1.55214	0.121968	-0.095	-0.251556	0.133013	0.0585957	-1.89121	0.0598204
alg12	NC_027316.1	32073976	32078863	100195409	ALG12, alpha-1,6-mannosyltransferase	79087	human	ALG12	ALG12, alpha-1,6-mannosyltransferase	-0.320633	0.254142	-1.26163	0.209776	0.511881	53.2306	-0.0234611	0.0522328	-0.449163	0.653314	0.943015	53.2306	0.00940482	0.0521802	0.180237	0.856966	0.99998	NA	NA	NA	NA	NA	NA	0.102205	0.0733439	0.0288616	0.0733187	0.0196353	0.0536834	-0.159868	0.13312	0.229778	-1.20093	0.230982	-0.074	-0.037688	0.130077	0.772018	-0.289736	0.772273
alg13	NC_027308.1	63078199	63080149	100196090	asparagine-linked glycosylation 13 homolog (S. cerevisiae)	79868	human	ALG13	asparagine-linked glycosylation 13 homolog (S. cerevisiae)	0.396201	0.287228	1.3794	0.170596	0.478512	104.983	0.0260563	0.0633194	0.411506	0.680702	0.951483	104.983	-0.016783	0.0632977	-0.265143	0.790899	0.99998	NA	NA	NA	NA	NA	NA	0.0543176	0.0203402	0.0339774	0.0588133	0.00837488	0.0504384	0.0436397	0.130323	0.737733	0.334857	0.73803	0.02	0.016075	0.130039	0.901618	0.123617	0.901723
alg14	NC_027328.1	35752146	35765050	100286609	ALG14, UDP-N-acetylglucosaminyltransferase subunit	199857	human	ALG14	ALG14, UDP-N-acetylglucosaminyltransferase subunit	0.411466	0.194195	2.11883	0.0363764	0.289454	16.7068	-0.131599	0.0772863	-1.70275	0.0886158	0.657682	16.7068	-0.0888716	0.0775722	-1.14566	0.251935	0.99998	NA	NA	NA	NA	NA	NA	0.108535	0.105633	0.00290247	0.0918468	0.0852652	0.00658165	-0.230122	0.133177	0.0839976	-1.72795	0.0853057	-0.106	-0.164634	0.131265	0.209764	-1.25421	0.211005
alg3	NC_027302.1	43546083	43557016	106600580	ALG3, alpha-1,3- mannosyltransferase	10195	human	ALG3	ALG3, alpha-1,3- mannosyltransferase	0.0130819	0.288264	0.0453816	0.963886	0.793999	159.527	0.00360935	0.052834	0.0683148	0.945535	0.995862	159.527	0.00938675	0.0528073	0.177755	0.858916	0.99998	NA	NA	NA	NA	blue	2	0.0873996	0.0298396	0.05756	0.0753404	0.0117719	0.0635685	-0.0640727	0.130468	0.623355	-0.4911	0.623812	-0.03	-0.0225959	0.130046	0.862059	-0.173753	0.862208
alg6	NC_027309.1	42707253	42726100	106560478	ALG6, alpha-1,3-glucosyltransferase	29929	human	ALG6	ALG6, alpha-1,3-glucosyltransferase	0.197058	0.262885	0.749597	0.455112	0.654038	15.2605	0.0796604	0.060501	1.31668	0.187946	0.756067	15.2605	0.0813537	0.0603453	1.34814	0.177614	0.99998	NA	NA	NA	NA	NA	NA	0.0882961	0.0757538	0.0125423	0.0847529	0.0612981	0.0234548	0.163356	0.131449	0.213968	1.24273	0.215201	0.076	0.118225	0.130919	0.366504	0.903042	0.367424
alg8	NC_027303.1	27337681	27379609	106602843	ALG8, alpha-1,3-glucosyltransferase	79053	human	ALG8	ALG8, alpha-1,3-glucosyltransferase	-0.506845	0.256085	-1.97921	0.050314	0.316232	44.8842	-0.102701	0.0594707	-1.72692	0.0841817	0.652576	44.8842	-0.0459717	0.0597454	-0.769459	0.441621	0.99998	NA	NA	NA	NA	NA	NA	0.111804	0.109735	0.00206948	0.064847	0.0592638	0.00558325	-0.240337	0.134064	0.0730199	-1.79271	0.0743006	-0.111	-0.114042	0.13062	0.382619	-0.873081	0.383506
alg9	NC_027303.1	82264583	82284259	106604066	ALG9, alpha-1,2-mannosyltransferase	79796	human	ALG9	ALG9, alpha-1,2-mannosyltransferase	-0.560452	0.211028	-2.65581	0.00909844	0.180593	108.903	0.0144125	0.0739124	0.194994	0.845397	0.981855	108.903	-0.0177198	0.0738754	-0.239861	0.810438	0.99998	NA	NA	NA	NA	turquoise	1	0.106347	0.033088	0.0732587	0.0941373	0.0456139	0.0485234	-0.0710333	0.130458	0.586102	-0.544494	0.586616	-0.033	-0.0877389	0.130445	0.501194	-0.672613	0.501852
alkb7	NC_027305.1	21781704	21788057	100195358	Alkylated DNA repair protein alkB homolog 7	100195358	Atlantic salmon	alkb7	Alkylated DNA repair protein alkB homolog 7	-0.278457	0.241785	-1.15167	0.251975	0.541264	17.5709	-0.00630848	0.0673442	-0.0936751	0.925367	0.992828	17.5709	0.0415269	0.0672284	0.617699	0.536774	0.99998	NA	NA	NA	NA	NA	NA	0.0652413	0.0129037	0.0523375	0.0982459	0.0406696	0.0575763	-0.0276845	0.130303	0.831746	-0.212463	0.83193	-0.013	0.0782537	0.130469	0.548647	0.599788	0.549223
alkbh3	NC_027309.1	66042040	66060575	106561092	alkB homolog 3, alpha-ketoglutaratedependent dioxygenase	221120	human	ALKBH3	alkB homolog 3, alpha-ketoglutaratedependent dioxygenase	-0.0890225	0.224009	-0.397406	0.691845	0.733175	18.9499	-0.000641747	0.0639016	-0.0100427	0.991987	0.999581	18.9499	0.0452676	0.0637443	0.710143	0.477615	0.99998	NA	NA	NA	NA	NA	NA	0.0894359	0.0314673	0.0579686	0.108201	0.00935532	0.0988458	-0.0677226	0.130805	0.604642	-0.517736	0.605127	-0.032	0.0179644	0.130096	0.890173	0.138086	0.890291
alkbh6	NC_027312.1	61971853	61995456	106567597	alkB homolog 6	84964	human	ALKBH6	alkB homolog 6	0.136961	0.282622	0.484609	0.628926	0.717334	18.5807	0.0299965	0.0564077	0.53178	0.594878	0.927874	18.5807	0.0157511	0.0563717	0.279415	0.779926	0.99998	NA	NA	NA	NA	NA	NA	0.0874286	0.0737805	0.0136481	0.0603825	0.0389487	0.0214338	0.159058	0.131474	0.226354	1.2098	0.227564	0.074	0.0749667	0.130517	0.565708	0.574383	0.566256
alkbh8	NC_027308.1	129000000	129000000	100195302	alkB homolog 8, tRNA methyltransferase	91801	human	ALKBH8	alkB homolog 8, tRNA methyltransferase	-0.33906	0.16586	-2.04425	0.0433386	0.304104	14.5087	-0.0147786	0.0824111	-0.179327	0.857681	0.983494	14.5087	0.0217089	0.0823564	0.263597	0.792091	0.99998	NA	NA	NA	NA	NA	NA	0.0708702	0.0107209	0.0601493	0.0720931	0.018894	0.0531991	-0.0230058	0.130325	0.859881	-0.176526	0.860032	-0.011	0.0363027	0.130194	0.780371	0.278836	0.780615
alox5ap	NC_027310.1	86097777	86106214	100286557	arachidonate 5-lipoxygenase activating protein	241	human	ALOX5AP	arachidonate 5-lipoxygenase activating protein	-0.0353318	0.172017	-0.205398	0.837645	0.770047	174.495	0.085295	0.0935391	0.911865	0.36184	0.85517	174.495	0.0555566	0.0935688	0.593751	0.552679	0.99998	NA	NA	NA	NA	NA	NA	0.0817346	0.0760877	0.00564694	0.0751894	0.0650925	0.010097	0.163956	0.131596	0.212801	1.2459	0.214037	0.076	0.126158	0.13173	0.338211	0.957706	0.339191
alp	NC_027303.1	16967603	16979136	100136395	alkaline phosphatase	249	human	ALPL	alkaline phosphatase, liver/bone/kidney	0.304127	0.167789	1.81256	0.0726529	0.35817	14.5911	-0.0513247	0.0928098	-0.55301	0.580257	0.923356	14.5911	-0.0445482	0.0928739	-0.479664	0.631466	0.99998	NA	NA	NA	NA	NA	NA	0.0631586	0.0408244	0.0223342	0.0781267	0.0225362	0.0555905	-0.0880684	0.131241	0.502194	-0.671042	0.50285	-0.041	-0.0432646	0.130119	0.739512	-0.3325	0.739807
alpk1	NC_027317.1	46280943	46301503	106577534	alpha kinase 1	80216	human	ALPK1	alpha kinase 1	0.220807	0.463172	0.476727	0.634511	0.719673	52.7513	0.0105289	0.035787	0.294211	0.768596	0.970828	52.7513	0.0112007	0.0357754	0.313083	0.754218	0.99998	NA	NA	NA	NA	NA	NA	0.0512485	0.00983617	0.0414123	0.0603427	0.0215074	0.0388353	0.0210826	0.13017	0.871336	0.161962	0.871475	0.01	0.041326	0.130205	0.750946	0.317392	0.751227
amdhd2	NC_027302.1	49345292	49353148	106600672	amidohydrolase domain containing 2	51005	human	AMDHD2	amidohydrolase domain containing 2	1.41164	0.3261	4.32887	3.33989e-05	0.0269849	39.5566	0.00779541	0.0434699	0.179329	0.857679	0.983494	39.5566	-0.00319801	0.0434642	-0.073578	0.941346	0.99998	NA	NA	NA	NA	NA	NA	0.0594539	0.00447383	0.0549801	0.0565615	0.0136662	0.0428953	-0.00959359	0.130224	0.941273	-0.0736698	0.941336	-0.004	-0.0262312	0.130045	0.840145	-0.201709	0.840318
ampd3	NC_027315.1	10353203	10374605	100306790	adenosine monophosphate deaminase 3	272	human	AMPD3	adenosine monophosphate deaminase 3	-0.087808	0.259819	-0.337959	0.736044	0.748272	134.21	-0.0234398	0.057681	-0.40637	0.684471	0.952135	134.21	-0.0218995	0.0576621	-0.379791	0.704101	0.99998	NA	NA	NA	NA	NA	NA	0.0711719	0.0490199	0.022152	0.0836058	0.05036	0.0332458	-0.10544	0.130799	0.420173	-0.806121	0.420985	-0.049	-0.0968598	0.13045	0.457782	-0.742504	0.45852
ampm1	NC_027308.1	26676982	26699543	100195210	Methionine aminopeptidase 1	23173	human	METAP1	methionyl aminopeptidase 1	0.633921	0.37267	1.70102	0.0917897	0.38418	113.712	-0.0215831	0.0415109	-0.519939	0.603106	0.929348	113.712	-0.00339074	0.0415133	-0.0816784	0.934902	0.99998	NA	NA	NA	NA	NA	NA	0.107102	0.0660303	0.0410721	0.0868903	0.0152495	0.0716408	-0.142786	0.131701	0.278293	-1.08416	0.279399	-0.066	-0.0292666	0.130034	0.821925	-0.225069	0.82212
an32a	NW_012349220.1	8323	15961	100195674	Acidic leucine-rich nuclear phosphoprotein 32 family member A	8125	human	ANP32A	acidic nuclear phosphoprotein 32 family member A	-0.123864	0.246195	-0.503115	0.615899	0.714323	48.9466	0.109974	0.0689759	1.59438	0.110852	0.685779	48.9466	0.0286102	0.0692629	0.413067	0.679558	0.99998	NA	NA	NA	NA	NA	NA	0.0970394	0.0943488	0.00269056	0.0495916	0.0263943	0.0231972	0.20476	0.132537	0.122363	1.54493	0.123703	0.095	0.0506901	0.130152	0.696929	0.389469	0.69728
an32b	NC_027307.1	16829170	16848364	106610276	acidic nuclear phosphoprotein 32 family member B	10541	human	ANP32B	acidic nuclear phosphoprotein 32 family member B	0.331785	0.21383	1.55163	0.12365	0.425108	41.1738	-0.0592389	0.0735102	-0.80586	0.420323	0.879708	41.1738	-0.0225007	0.0735921	-0.305749	0.759795	0.99998	NA	NA	NA	NA	NA	NA	0.131459	0.0954763	0.0359826	0.128852	0.0489799	0.0798725	-0.207472	0.132913	0.118534	-1.56096	0.119873	-0.096	-0.0943275	0.130664	0.470352	-0.721906	0.471067
anapc10	NC_027317.1	69530992	69542702	106578198	anaphase promoting complex subunit 10	10393	human	ANAPC10	anaphase promoting complex subunit 10	0.0640899	0.281433	0.227727	0.820285	0.766386	22.4806	-0.0340242	0.059817	-0.568804	0.569489	0.919647	22.4806	0.0183314	0.0598829	0.30612	0.759513	0.99998	NA	NA	NA	NA	NA	NA	0.0580406	0.00299412	0.0550465	0.0685822	0.0498247	0.0187575	-0.00642065	0.130226	0.960677	-0.049304	0.960719	-0.003	0.0959785	0.130664	0.462618	0.734542	0.463347
anapc7	NC_027319.1	18935107	18940929	100286578	anaphase promoting complex subunit 7	51434	human	ANAPC7	anaphase promoting complex subunit 7	-0.21164	0.31303	-0.6761	0.500409	0.672264	36.5643	-0.120273	0.04824	-2.49323	0.0126588	0.458719	36.5643	-0.0756676	0.0486644	-1.55489	0.119973	0.99998	NA	NA	NA	NA	NA	NA	0.161452	0.159434	0.00201759	0.140105	0.12903	0.0110748	-0.354735	0.137219	0.009733	-2.58517	0.0103344	-0.161	-0.251362	0.133084	0.058925	-1.88875	0.0601513
anc13	NC_027312.1	65777631	65780220	100286719	Anaphase-promoting complex subunit 13	25847	human	ANAPC13	anaphase promoting complex subunit 13	-0.439387	0.254908	-1.72371	0.0875955	0.379432	26.5239	-0.139866	0.0585997	-2.3868	0.0169957	0.480232	26.5239	-0.0961667	0.059007	-1.62975	0.103154	0.99998	NA	NA	NA	NA	NA	NA	0.157811	0.156863	0.000948013	0.115524	0.113903	0.0016209	-0.350025	0.137674	0.0110086	-2.54242	0.011649	-0.159	-0.221061	0.132387	0.0949571	-1.66981	0.0962829
ang1	NW_012369681.1	38	4052	100196060	Angiogenin-1	11727	house mouse	Ang	angiogenin, ribonuclease, RNase A family, 5	0.127685	0.160838	0.793876	0.428993	0.640841	1100.05	0.0323542	0.0990791	0.326549	0.744009	0.965277	1100.05	-0.000193932	0.0990429	-0.00195806	0.998438	0.99998	NA	NA	NA	NA	NA	NA	0.0587815	0.0385235	0.020258	0.060564	0.0206295	0.0399345	0.0826757	0.13043	0.526164	0.633872	0.526778	0.038	0.0396174	0.130125	0.76078	0.304457	0.761048
angel2	NC_027314.1	35062604	35069179	106571426	angel homolog 2	90806	human	ANGEL2	angel homolog 2	-1.01354	0.402144	-2.52035	0.0131721	0.20515	40.444	0.0253014	0.0380595	0.664787	0.506187	0.906597	40.444	0.0316132	0.0380194	0.8315	0.405691	0.99998	NA	NA	NA	NA	NA	NA	0.0903045	0.0640672	0.0262373	0.107441	0.0704658	0.0369755	0.137935	0.131025	0.292459	1.05274	0.293536	0.064	0.135839	0.13087	0.299284	1.03797	0.300347
angl1	NC_027302.1	34340183	34376739	100380830	Angiopoietin-related protein 1	100380830	Atlantic salmon	angl1	Angiopoietin-related protein 1	-0.135642	0.321591	-0.421784	0.674014	0.72881	79.9955	-0.0218358	0.0521913	-0.41838	0.675669	0.949673	79.9955	-0.0182989	0.0521865	-0.350645	0.725855	0.99998	NA	NA	NA	NA	NA	NA	0.062853	0.0120845	0.0507685	0.0650705	0.0154215	0.049649	-0.025918	0.130254	0.842278	-0.198981	0.842449	-0.012	-0.0296026	0.130055	0.819946	-0.227615	0.820143
angl4	NC_027302.1	13243546	13250936	100194912	Angiopoietin-related protein 4	51129	human	ANGPTL4	angiopoietin like 4	-0.251062	0.182791	-1.37349	0.172417	0.48114	73.3163	-0.0438732	0.0835694	-0.524991	0.59959	0.928596	73.3163	-0.00969637	0.0835889	-0.116001	0.907652	0.99998	NA	NA	NA	NA	NA	NA	0.0596493	0.0284368	0.0312125	0.0653119	0.0181446	0.0471673	-0.0610539	0.130451	0.63977	-0.468021	0.640202	-0.028	-0.034835	0.130086	0.788865	-0.267785	0.789099
angptl2	NC_027300.1	153000000	153000000	106572029	angiopoietin like 2	23452	human	ANGPTL2	angiopoietin like 2	-0.0139183	0.212617	-0.0654619	0.947926	0.790747	138.203	-0.0948314	0.0707337	-1.34068	0.180024	0.75175	138.203	-0.0509043	0.0708921	-0.718054	0.472724	0.99998	NA	NA	NA	NA	NA	NA	0.0800156	0.0756871	0.00432847	0.0640851	0.0499071	0.014178	-0.164319	0.132398	0.21457	-1.2411	0.215802	-0.076	-0.0959571	0.130458	0.462009	-0.735543	0.462739
ankfy1	NC_027312.1	48716622	48755342	106567412	ankyrin repeat and FYVE domain containing 1	51479	human	ANKFY1	ankyrin repeat and FYVE domain containing 1	-0.130955	0.260357	-0.502984	0.615991	0.714323	28.7059	-0.000397265	0.0616281	-0.00644617	0.994857	0.999581	28.7059	-0.000313576	0.0616193	-0.00508892	0.99594	0.99998	NA	NA	NA	NA	NA	NA	0.0470457	0.00622634	0.0408194	0.0458936	0.026006	0.0198875	-0.0133523	0.130233	0.918339	-0.102527	0.918426	-0.006	-0.0499395	0.130141	0.701177	-0.383733	0.701522
ankmy2	NC_027304.1	54335041	54341837	106605213	ankyrin repeat and MYND domain containing 2	57037	human	ANKMY2	ankyrin repeat and MYND domain containing 2	0.203711	0.324566	0.627642	0.531551	0.684416	32.8979	0.0190345	0.0512007	0.371762	0.71007	0.957762	32.8979	0.0510347	0.0510069	1.00054	0.317047	0.99998	NA	NA	NA	NA	NA	NA	0.0673918	0.030502	0.0368898	0.0740408	0.0505579	0.0234829	0.0654612	0.130405	0.61568	0.501983	0.616148	0.03	0.0973143	0.130567	0.456078	0.745321	0.456819
ankrd12	NC_027313.1	79728270	79775425	106570516	ankyrin repeat domain 12	23253	human	ANKRD12	ankyrin repeat domain 12	-0.0604282	0.379246	-0.159338	0.873698	0.77804	135.713	0.0611174	0.0445772	1.37105	0.170361	0.744104	135.713	0.00598607	0.0447177	0.133864	0.89351	0.99998	NA	NA	NA	NA	NA	NA	0.0882821	0.0727666	0.0155154	0.0839989	0.00234326	0.0816557	0.157071	0.13147	0.232194	1.19473	0.233393	0.073	0.00449751	0.130028	0.972408	0.0345888	0.972437
ankrd13a	NC_027319.1	13664114	13672554	106580099	ankyrin repeat domain 13A	88455	human	ANKRD13A	ankyrin repeat domain 13A	0.478127	0.239756	1.99422	0.0486249	0.314351	45.9763	0.0831199	0.0660548	1.25835	0.208266	0.767225	45.9763	0.0300022	0.066167	0.453432	0.650237	0.99998	NA	NA	NA	NA	NA	NA	0.0753917	0.0715939	0.00379779	0.0481199	0.0220608	0.0260591	0.154561	0.131528	0.239946	1.17512	0.24113	0.072	0.0423609	0.130117	0.744758	0.32556	0.745046
ankrd22	NC_027318.1	45612966	45620755	106578959	ankyrin repeat domain 22	118932	human	ANKRD22	ankyrin repeat domain 22	-0.0232051	0.299278	-0.0775368	0.938339	0.788598	104.98	-0.109727	0.0478188	-2.29465	0.0217532	0.505657	104.98	-0.0705893	0.0481382	-1.46639	0.142542	0.99998	NA	NA	NA	NA	NA	NA	0.141512	0.141512	0	0.113289	0.112882	0.000406501	-0.317164	0.138306	0.0218358	-2.29321	0.022716	-0.145	-0.2204	0.133535	0.0988387	-1.65051	0.100169
ankrd27	NC_027309.1	102000000	102000000	106561525	ankyrin repeat domain 27	84079	human	ANKRD27	ankyrin repeat domain 27	0.238906	0.184095	1.29773	0.197119	0.503333	10.0327	0.0425834	0.0868728	0.490181	0.624006	0.935288	10.0327	0.00780792	0.0868844	0.0898656	0.928394	0.99998	NA	NA	NA	NA	NA	NA	0.0859961	0.0833024	0.00269368	0.0610915	0.0344031	0.0266883	0.179755	0.13177	0.172516	1.36416	0.173816	0.083	0.0662058	0.13047	0.611845	0.507442	0.612319
ankrd37	NC_027303.1	23770774	23774541	106602728	ankyrin repeat domain 37	353322	human	ANKRD37	ankyrin repeat domain 37	-0.0245425	0.219198	-0.111965	0.911057	0.785117	14.3757	-0.0369364	0.0715867	-0.515967	0.605877	0.929823	14.3757	-0.0319454	0.0715908	-0.446222	0.655437	0.99998	NA	NA	NA	NA	NA	NA	0.0532503	0.00864879	0.0446015	0.0470366	0.015823	0.0312136	-0.0185539	0.130284	0.886755	-0.142412	0.886876	-0.009	-0.030367	0.130037	0.815353	-0.233526	0.815555
ankrd39	NC_027319.1	23136379	23140189	106579868	ankyrin repeat domain 39	51239	human	ANKRD39	ankyrin repeat domain 39	-0.164375	0.216322	-0.759862	0.448978	0.650901	13.6619	-0.0675143	0.0733082	-0.920964	0.357069	0.851313	13.6619	-0.0544965	0.0733821	-0.74264	0.4577	0.99998	NA	NA	NA	NA	NA	NA	0.058737	0.000809397	0.0579276	0.0767311	0.0120869	0.0646442	-0.00173556	0.130216	0.989366	-0.0133284	0.989377	-0.001	0.0232146	0.13013	0.858412	0.178396	0.858565
ankrd50	NC_027308.1	59084885	59138403	106611627	ankyrin repeat domain 50	57182	human	ANKRD50	ankyrin repeat domain 50	0.110681	0.328013	0.337429	0.736443	0.748272	49.3928	0.0320053	0.0490699	0.65224	0.514247	0.909784	49.3928	0.0247245	0.0490645	0.503919	0.614318	0.99998	NA	NA	NA	NA	NA	NA	0.0663996	0.0455158	0.0208838	0.0752772	0.037745	0.0375322	0.0977612	0.130589	0.454086	0.74862	0.454832	0.045	0.072564	0.130326	0.577671	0.556789	0.578199
anks3	NC_027318.1	53257634	53262594	106579222	ankyrin repeat and sterile alpha motif domain containing 3	124401	human	ANKS3	ankyrin repeat and sterile alpha motif domain containing 3	0.501793	0.224668	2.23349	0.0275591	0.261793	26.9597	0.0202543	0.0690564	0.293301	0.769292	0.97095	26.9597	-0.00195418	0.0690778	-0.0282895	0.977431	0.99998	NA	NA	NA	NA	NA	NA	0.0765896	0.0193023	0.0572873	0.0562541	0.00474192	0.0515122	-0.0414231	0.130363	0.750674	-0.317751	0.750955	-0.019	-0.00910142	0.130031	0.944198	-0.0699944	0.944257
ankzf1	NC_027320.1	56562943	56601205	106582561	ankyrin repeat and zinc finger domain containing 1	55139	human	ANKZF1	ankyrin repeat and zinc finger domain containing 1	-0.0670794	0.23372	-0.287007	0.774652	0.757486	19.9192	-0.00258266	0.062577	-0.0412718	0.967079	0.99782	19.9192	-0.0544228	0.0625177	-0.870519	0.384017	0.99998	NA	NA	NA	NA	NA	NA	0.0380811	0.00426285	0.0338183	0.0677956	0.0581572	0.00963839	0.00913783	0.130178	0.944038	0.0701951	0.944098	0.004	-0.111986	0.130802	0.391916	-0.856148	0.392784
ano5	NC_027322.1	44982095	45063659	106584769	anoctamin 5	203859	human	ANO5	anoctamin 5	0.295558	0.366628	0.806153	0.42191	0.637439	60.4159	0.024752	0.0510488	0.484869	0.62777	0.936916	60.4159	0.0132213	0.0510575	0.258949	0.795675	0.99998	NA	NA	NA	NA	NA	NA	0.0920899	0.0431778	0.0489121	0.111892	0.0443222	0.0675698	0.092759	0.130606	0.477566	0.710223	0.478267	0.043	0.0852454	0.130419	0.513353	0.653626	0.513989
anp32b	NC_027307.1	16863857	16869899	106610276	acidic nuclear phosphoprotein 32 family member B	10541	human	ANP32B	acidic nuclear phosphoprotein 32 family member B	-0.0750389	0.393538	-0.190678	0.849133	0.773529	446.704	0.0564527	0.044106	1.27993	0.200569	0.764667	446.704	0.038409	0.0441639	0.869693	0.384468	0.99998	NA	NA	NA	NA	NA	NA	0.0827574	0.0515493	0.0312081	0.09554	0.0496679	0.045872	0.110841	0.13078	0.396696	0.847536	0.397555	0.052	0.0955721	0.13051	0.463988	0.732295	0.464715
anx11	NC_027317.1	29057097	29082672	100194968	Annexin A11	311	human	ANXA11	annexin A11	0.405112	0.49082	0.825377	0.410961	0.632997	746.992	-0.0278008	0.0354069	-0.785181	0.432348	0.882631	746.992	-0.00856778	0.0354278	-0.241838	0.808906	0.99998	NA	NA	NA	NA	NA	NA	0.0725471	0.0560333	0.0165138	0.0828878	0.0117098	0.071178	-0.120687	0.131031	0.357023	-0.921052	0.357964	-0.056	-0.0224758	0.13004	0.862779	-0.172837	0.862927
anx2a	NC_027325.1	43739067	43748247	100195815	Annexin A2-A	100528899	channel catfish	anx2a	annexin a2-a	0.145818	0.174963	0.833423	0.406429	0.631351	25.8793	-0.114404	0.0957224	-1.19517	0.232022	0.780392	25.8793	-0.0917565	0.0958063	-0.957729	0.338199	0.99998	NA	NA	NA	NA	NA	NA	0.0792973	0.0744692	0.00482812	0.0725232	0.0543308	0.0181924	-0.161002	0.131709	0.221553	-1.22241	0.222772	-0.075	-0.104483	0.130459	0.423196	-0.800889	0.424002
anxa1	NC_027319.1	14922379	14930805	100196242	Annexin A1	840476	thale cress	ANNAT1	annexin 1	-0.116339	0.282331	-0.412066	0.6811	0.730269	980.209	0.0623199	0.0614791	1.01368	0.310737	0.82584	980.209	0.0075446	0.0615609	0.122555	0.902459	0.99998	NA	NA	NA	NA	NA	NA	0.0784112	0.0166046	0.0618066	0.0758607	0.0458358	0.0300249	-0.0356053	0.130246	0.784569	-0.273369	0.784808	-0.017	-0.0882541	0.130611	0.499228	-0.675704	0.49989
anxa13	NC_027302.1	8021357	8031282	106598117	annexin A13	312	human	ANXA13	annexin A13	0.750948	0.209947	3.57685	0.000520092	0.0643329	60.0031	-0.118117	0.0656271	-1.79982	0.0718896	0.623745	60.0031	-0.0696943	0.0658801	-1.0579	0.290103	0.99998	NA	NA	NA	NA	NA	NA	0.14073	0.132377	0.00835249	0.0997559	0.0855392	0.0142167	-0.291038	0.134841	0.0308982	-2.15838	0.0319072	-0.133	-0.165052	0.131166	0.208268	-1.25834	0.209512
anxa3	NC_027312.1	95560918	95568217	100195914	Annexin A3	306	human	ANXA3	annexin A3	0.262848	0.233096	1.12764	0.261949	0.5488	61.8344	-0.0816324	0.0708714	-1.15184	0.249388	0.790978	61.8344	-0.0496897	0.0709552	-0.700297	0.483742	0.99998	NA	NA	NA	NA	NA	NA	0.0877579	0.069901	0.0178569	0.0783965	0.0437564	0.0346402	-0.151396	0.131992	0.251377	-1.14701	0.252539	-0.07	-0.0840875	0.130335	0.518822	-0.645163	0.519448
anxa5	NC_027304.1	23968882	23999512	100196007	Annexin A5	308	human	ANXA5	annexin A5	0.198977	0.223532	0.890151	0.375345	0.615721	660.113	-0.0816195	0.0728785	-1.11994	0.26274	0.79954	660.113	-0.0275998	0.0729971	-0.378094	0.70536	0.99998	NA	NA	NA	NA	yellow	4	0.123439	0.0961381	0.027301	0.0948044	0.0436392	0.0511652	-0.20994	0.133446	0.115669	-1.57322	0.117008	-0.097	-0.0838175	0.130255	0.519909	-0.643486	0.520534
anxa6	NC_027308.1	88786341	88822130	100194671	annexin A6	309	human	ANXA6	annexin A6	0.109303	0.142943	0.764659	0.446127	0.649473	15.0883	-0.0337034	0.111413	-0.302508	0.762265	0.969848	15.0883	-0.018925	0.11142	-0.169852	0.865126	0.99998	NA	NA	NA	NA	NA	NA	0.0525346	0.0247244	0.0278102	0.0526906	0.0201798	0.0325108	0.0529966	0.130213	0.684008	0.407001	0.684376	0.025	0.0387633	0.130156	0.765839	0.297822	0.766101
ap1m1	NC_027315.1	39889304	39912756	106573540	adaptor related protein complex 1 mu 1 subunit	8907	human	AP1M1	adaptor related protein complex 1 mu 1 subunit	0.331314	0.211645	1.56542	0.120383	0.421356	12.9741	0.0162058	0.0726588	0.22304	0.823505	0.979279	12.9741	-0.000195042	0.072671	-0.00268391	0.997859	0.99998	NA	NA	NA	NA	NA	NA	0.0505745	0.0104586	0.040116	0.0758599	0.0115534	0.0643065	0.0224202	0.130191	0.863272	0.17221	0.86342	0.01	-0.0221733	0.130027	0.864594	-0.170529	0.86474
ap1m2	NC_027301.1	55904400	55911838	100306755	adaptor-related protein complex 1, mu 2 subunit	403021	zebrafish	ap1m2	adaptor-related protein complex 1, mu 2 subunit	-0.363207	0.246381	-1.47417	0.143319	0.44957	35.1888	-0.0868919	0.0654342	-1.32793	0.184202	0.752364	35.1888	-0.0570009	0.0655589	-0.86946	0.384596	0.99998	NA	NA	NA	NA	NA	NA	0.101178	0.0621067	0.0390708	0.109928	0.0440095	0.0659185	-0.134224	0.13162	0.30783	-1.01979	0.308874	-0.062	-0.0846045	0.130392	0.516436	-0.648849	0.517067
ap1s2	NC_027316.1	31198422	31204955	100194802	adaptor-related protein complex 1, sigma 2 subunit	108012	house mouse	Ap1s2	adaptor-related protein complex 1, sigma 2 subunit	-0.423744	0.219162	-1.93347	0.0557717	0.326075	26.0731	-0.089087	0.0687967	-1.29493	0.195344	0.763306	26.0731	-0.0677506	0.068978	-0.982207	0.325998	0.99998	NA	NA	NA	NA	NA	NA	0.103063	0.0934012	0.00966216	0.100018	0.0924759	0.00754251	-0.203015	0.132728	0.126129	-1.52955	0.127468	-0.094	-0.178865	0.131617	0.174155	-1.35897	0.175452
ap1s3	NC_027302.1	42581429	42592579	100196141	AP-1 complex subunit sigma-3	130340	human	AP1S3	adaptor related protein complex 1 sigma 3 subunit	-0.0341119	0.243801	-0.139917	0.888984	0.781605	498.133	0.0722992	0.0604727	1.19557	0.231865	0.780392	498.133	0.0808277	0.060397	1.33827	0.180807	0.99998	NA	NA	NA	NA	NA	NA	0.074076	0.0364559	0.0376201	0.0904122	0.0621321	0.0282801	0.0781968	0.130443	0.54886	0.59947	0.549435	0.036	0.120324	0.131612	0.360597	0.914228	0.36153
ap2a	NC_027318.1	73405564	73418166	100306784	Transcription factor AP-2 alpha	7020	human	TFAP2A	transcription factor AP-2 alpha	0.446739	0.42493	1.05132	0.295435	0.57063	178.997	0.0662109	0.0390626	1.69499	0.0900766	0.658509	178.997	0.0508065	0.0391472	1.29783	0.194345	0.99998	NA	NA	NA	NA	NA	NA	0.10353	0.0964539	0.00707606	0.106879	0.098355	0.00852368	0.20859	0.131931	0.113867	1.58105	0.115206	0.096	0.190294	0.131573	0.148094	1.4463	0.14942
ap2m1	NC_027302.1	14445870	14458639	100195111	AP-2 complex subunit mu-1	100195111	Atlantic salmon	ap2m1	AP-2 complex subunit mu-1	0.199303	0.239285	0.832912	0.406715	0.631405	200.35	0.079533	0.0644293	1.23442	0.217045	0.7724	200.35	0.0233985	0.0645567	0.36245	0.717016	0.99998	NA	NA	NA	NA	NA	NA	0.0790112	0.034563	0.0444482	0.0579928	0.00233578	0.055657	0.0741576	0.13038	0.569504	0.568783	0.570044	0.035	-0.00448311	0.130027	0.972496	-0.0344784	0.972525
ap2s1	NC_027308.1	93716279	93726373	106612373	adaptor related protein complex 2 sigma 1 subunit	1175	human	AP2S1	adaptor related protein complex 2 sigma 1 subunit	-0.291466	0.227214	-1.28278	0.202289	0.507286	20.3466	-0.139042	0.0810193	-1.71616	0.0861333	0.655997	20.3466	-0.082308	0.0814003	-1.01115	0.311944	0.99998	NA	NA	NA	NA	NA	NA	0.0738645	0.054842	0.0190226	0.0710917	0.0265976	0.044494	-0.118104	0.131033	0.367412	-0.901332	0.368331	-0.055	-0.0510823	0.130158	0.694717	-0.392462	0.695071
ap3b1	NC_027300.1	136000000	136000000	106568153	adaptor related protein complex 3 beta 1 subunit	8546	human	AP3B1	adaptor related protein complex 3 beta 1 subunit	0.132089	0.185226	0.713122	0.477294	0.661701	9.6735	0.0323645	0.0825978	0.391832	0.695182	0.955729	9.6735	0.0276692	0.0825681	0.335108	0.737544	0.99998	NA	NA	NA	NA	NA	NA	0.0665337	0.048681	0.0178528	0.064922	0.0323705	0.0325516	0.104521	0.130593	0.423502	0.80036	0.424307	0.049	0.062243	0.130337	0.632968	0.477553	0.63341
ap3b2	NC_027309.1	63240824	63348088	106560776	adaptor related protein complex 3 beta 2 subunit	8120	human	AP3B2	adaptor related protein complex 3 beta 2 subunit	-0.122162	0.069539	-1.75674	0.081771	0.373475	94.818	-0.193872	0.232557	-0.833656	0.404475	0.872191	94.818	0.0196341	0.232647	0.0843944	0.932743	0.99998	NA	NA	NA	NA	NA	NA	0.0466296	0.00932038	0.0373092	0.0484217	0.0329546	0.0154671	-0.0199757	0.130158	0.878026	-0.153473	0.878157	-0.009	0.063239	0.130055	0.626791	0.486249	0.627242
ap3m1	NC_027300.1	45776625	45799932	100196602	adaptor-related protein complex 3, mu 1 subunit	55946	house mouse	Ap3m1	adaptor-related protein complex 3, mu 1 subunit	-0.498701	0.263503	-1.89258	0.0610662	0.336891	64.6308	-0.052389	0.0545776	-0.959898	0.337106	0.841369	64.6308	-0.0323799	0.0546192	-0.59283	0.553295	0.99998	NA	NA	NA	NA	NA	NA	0.105242	0.0847294	0.0205125	0.0976875	0.0784486	0.0192389	-0.184152	0.132652	0.165066	-1.38823	0.166375	-0.085	-0.151385	0.131191	0.248529	-1.15393	0.249696
ap3s1	NC_027319.1	6048143	6080153	106585846	adaptor related protein complex 3 sigma 1 subunit	1176	human	AP3S1	adaptor related protein complex 3 sigma 1 subunit	0.644309	0.539181	1.19498	0.234689	0.528294	107.935	0.0172024	0.0298819	0.57568	0.564831	0.918106	107.935	0.000705982	0.0298978	0.0236132	0.981161	0.99998	NA	NA	NA	NA	NA	NA	0.0453064	0.0109709	0.0343355	0.0592644	0.0267171	0.0325472	0.0235227	0.130216	0.856647	0.180644	0.856802	0.011	-0.0513042	0.130136	0.693408	-0.394234	0.693764
ap4e1	NC_027322.1	44233043	44255845	106584743	adaptor related protein complex 4 epsilon 1 subunit	23431	human	AP4E1	adaptor related protein complex 4 epsilon 1 subunit	-0.321227	0.268552	-1.19614	0.234237	0.528248	17.8145	0.00911193	0.0632162	0.144139	0.885391	0.987153	17.8145	0.0151054	0.0631657	0.23914	0.810997	0.99998	NA	NA	NA	NA	NA	NA	0.0751656	0.0285153	0.0466503	0.0915266	0.0430358	0.0484908	0.0611512	0.130307	0.638865	0.469287	0.639298	0.028	0.0828502	0.13056	0.525706	0.634574	0.526321
ap4m1	NC_027303.1	47305665	47315329	106603583	adaptor related protein complex 4 mu 1 subunit	9179	human	AP4M1	adaptor related protein complex 4 mu 1 subunit	0.0399742	0.225571	0.177214	0.85967	0.775335	12.6991	0.023899	0.069811	0.342339	0.732096	0.962066	12.6991	-0.00377123	0.0698034	-0.0540264	0.956914	0.99998	NA	NA	NA	NA	NA	NA	0.0900855	0.0523081	0.0377775	0.0828169	0.0182496	0.0645673	0.112368	0.130743	0.390087	0.85946	0.390959	0.052	0.03506	0.130178	0.78768	0.269324	0.787916
ap5m1	NC_027308.1	23114842	23118459	106611022	adaptor related protein complex 5 mu 1 subunit	55745	human	AP5M1	adaptor related protein complex 5 mu 1 subunit	-0.306249	0.230443	-1.32896	0.186638	0.494791	24.4438	-0.125136	0.0695881	-1.79824	0.0721385	0.623878	24.4438	-0.0903301	0.0698138	-1.29387	0.19571	0.99998	NA	NA	NA	NA	NA	NA	0.108253	0.096153	0.0121005	0.0800382	0.0650623	0.0149759	-0.210015	0.133588	0.115924	-1.57211	0.117264	-0.097	-0.125395	0.130923	0.338174	-0.957779	0.339154
ap5s1	NC_027308.1	45658883	45665803	106611432	adaptor related protein complex 5 sigma 1 subunit	55317	human	AP5S1	adaptor related protein complex 5 sigma 1 subunit	-0.297424	0.196385	-1.51449	0.132795	0.435356	9.54932	-0.0162545	0.0826754	-0.196606	0.844136	0.981364	9.54932	0.0025605	0.0826826	0.0309678	0.975295	0.99998	NA	NA	NA	NA	NA	NA	0.0677293	0.0194978	0.0482314	0.0824924	0.0399378	0.0425546	0.0417837	0.130185	0.748243	0.320957	0.748527	0.019	0.0769491	0.130681	0.555975	0.58883	0.556539
apba1	NC_027315.1	42772488	42786038	100380423	amyloid beta (A4) precursor protein-binding, family A, member 1 (X11)	100380423	Atlantic salmon	apba1	amyloid beta (A4) precursor protein-binding, family A, member 1 (X11)	0.188549	0.33125	0.569205	0.570388	0.69953	28.8292	-0.0436405	0.0483815	-0.902008	0.367052	0.858266	28.8292	-0.0215178	0.0484516	-0.44411	0.656963	0.99998	NA	NA	NA	NA	NA	NA	0.0917223	0.0418627	0.0498596	0.0843977	0.0287002	0.0556975	-0.0899349	0.130576	0.490978	-0.688755	0.491654	-0.042	-0.0551181	0.130148	0.671928	-0.423503	0.672314
apc	NC_027300.1	113000000	113000000	106561897	APC, WNT signaling pathway regulator	324	human	APC	APC, WNT signaling pathway regulator	-0.106077	0.311068	-0.341009	0.733753	0.747844	85.7007	-0.00382718	0.0490455	-0.0780333	0.937802	0.995158	85.7007	-0.0014635	0.0490359	-0.0298455	0.97619	0.99998	NA	NA	NA	NA	NA	NA	0.04556	0.0153471	0.0302129	0.0499784	0.000632246	0.0493461	-0.0329236	0.130294	0.80051	-0.252687	0.80073	-0.015	0.00121351	0.13003	0.992554	0.00933258	0.992562
apcdd1	NC_027313.1	45590970	45606414	106569730	APC down-regulated 1	147495	human	APCDD1	APC down-regulated 1	0.124978	0.160279	0.779754	0.437226	0.644984	66.9273	0.129375	0.10009	1.29258	0.196155	0.763306	66.9273	0.0547438	0.10028	0.545912	0.585127	0.99998	NA	NA	NA	NA	brown	3	0.117076	0.0274186	0.0896579	0.0862935	0.000280631	0.0860129	0.0588452	0.13037	0.651722	0.451371	0.652137	0.027	-0.000538632	0.130029	0.996695	-0.0041424	0.996698
apeh	NC_027312.1	11246297	11259156	106566520	acylaminoacyl-peptide hydrolase	327	human	APEH	acylaminoacyl-peptide hydrolase	0.504933	0.487818	1.03509	0.30292	0.576751	130.493	-0.0237275	0.0288853	-0.821439	0.411396	0.876295	130.493	-0.0286954	0.0288847	-0.993447	0.320492	0.99998	NA	NA	NA	NA	NA	NA	0.0742377	0.0702801	0.0039576	0.106649	0.100141	0.00650842	-0.152744	0.132601	0.249358	-1.15191	0.250524	-0.071	-0.194844	0.132853	0.142481	-1.46661	0.143813
apex1	NC_027316.1	55038777	55043709	100196733	APEX nuclease (multifunctional DNA repair enzyme) 1	328	human	APEX1	apurinic/apyrimidinic endodeoxyribonuclease 1	-0.166881	0.306067	-0.545242	0.586701	0.705206	164.709	0.0233847	0.0552573	0.423196	0.672152	0.947939	164.709	-0.0390853	0.0552017	-0.708046	0.478917	0.99998	NA	NA	NA	NA	NA	NA	0.0585976	0.016664	0.0419336	0.0941498	0.0781119	0.0160379	-0.0357316	0.130234	0.783804	-0.274365	0.784044	-0.017	-0.150821	0.131149	0.250145	-1.15	0.251309
api5	NC_027309.1	66151469	66165388	100195317	apoptosis inhibitor 5	8539	human	API5	apoptosis inhibitor 5	-0.312919	0.405508	-0.771673	0.441978	0.64759	197.52	-0.0207402	0.0422458	-0.490941	0.623468	0.934929	197.52	-0.0109232	0.0422411	-0.258591	0.795951	0.99998	NA	NA	NA	NA	NA	NA	0.0700999	0.0420291	0.0280708	0.0612008	0.0146364	0.0465645	-0.0904146	0.130797	0.489402	-0.691259	0.490082	-0.042	-0.0280944	0.130053	0.828971	-0.216022	0.829157
apip	NC_027325.1	39534697	39536700	100195024	APAF1 interacting protein	100169980	jewel wasp	Apip	APAF1 interacting protein	-0.595656	0.343685	-1.73314	0.0858984	0.378079	47.6954	-0.000131603	0.0475819	-0.00276581	0.997793	0.999581	47.6954	0.0110807	0.0475895	0.232839	0.815886	0.99998	NA	NA	NA	NA	NA	NA	0.0531028	0.0022406	0.0508622	0.0706081	0.0481739	0.0224342	0.00480408	0.130206	0.970568	0.036896	0.970599	0.002	0.0926754	0.130456	0.477459	0.710395	0.478161
apitd1	NC_027311.1	76413633	76417026	100196476	apoptosis-inducing, TAF9-like domain 1	613732	cattle	CENPS	apoptosis-inducing, TAF9-like domain 1	0.409992	0.204799	2.00193	0.0477765	0.312918	17.9247	-0.134795	0.0815137	-1.65365	0.0981991	0.666835	17.9247	-0.150832	0.0815238	-1.85016	0.0642909	0.99998	NA	NA	NA	NA	NA	NA	0.113999	0.0677534	0.0462453	0.143966	0.103745	0.040221	-0.146239	0.131406	0.26576	-1.11288	0.266892	-0.068	-0.200795	0.131749	0.127492	-1.52407	0.128831
aplf	NC_027311.1	26808963	26826910	106564842	aprataxin and PNKP like factor	200558	human	APLF	aprataxin and PNKP like factor	0.0697112	0.225827	0.308693	0.758145	0.753885	44.5344	0.0601478	0.0671923	0.895159	0.370702	0.85952	44.5344	0.0696716	0.0671361	1.03777	0.299378	0.99998	NA	NA	NA	NA	NA	NA	0.067246	0.0281904	0.0390556	0.0733268	0.0504875	0.0228393	0.0604719	0.130321	0.642632	0.464022	0.64306	0.028	0.0971447	0.13049	0.456598	0.744461	0.457339
aplp2	NC_027308.1	139000000	139000000	106613382	amyloid beta precursor like protein 2	334	human	APLP2	amyloid beta precursor like protein 2	-0.167371	0.148966	-1.12355	0.263671	0.550134	15.4688	-0.0065772	0.103423	-0.0635953	0.949292	0.996635	15.4688	-0.039622	0.103465	-0.38295	0.701757	0.99998	NA	NA	NA	NA	NA	NA	0.0599652	0.0118151	0.0481501	0.0811833	0.0610568	0.0201265	-0.0253398	0.130253	0.845751	-0.194543	0.845918	-0.012	-0.117591	0.130711	0.368321	-0.899623	0.369238
apmap	NC_027300.1	54534980	54543414	100195226	adipocyte plasma membrane associated protein	57136	human	APMAP	adipocyte plasma membrane associated protein	0.574767	0.393847	1.45936	0.147341	0.453826	69.6461	0.0467723	0.0410406	1.13966	0.254428	0.794389	69.6461	0.0687729	0.0408061	1.68536	0.091919	0.99998	NA	NA	NA	NA	NA	NA	0.0759288	0.061149	0.0147798	0.113726	0.0965408	0.0171851	0.131546	0.130963	0.315162	1.00445	0.316191	0.061	0.187429	0.132163	0.156141	1.41817	0.15746
apoa1bp	NC_027313.1	47376211	47379591	106569772	NAD(P)HX epimerase	128240	human	NAXE	NAD(P)HX epimerase	0.2807	0.199342	1.40813	0.161938	0.47021	44.9432	0.164679	0.078092	2.10878	0.0349634	0.540967	44.9432	0.124488	0.0782901	1.59009	0.111815	0.99998	NA	NA	NA	NA	brown	3	0.11258	0.0722395	0.0403404	0.0923075	0.0708122	0.0214953	0.155679	0.131232	0.235508	1.18629	0.236701	0.072	0.136528	0.130892	0.29692	1.04306	0.297988
apod	NC_027328.1	26965506	26979090	100196408	apolipoprotein D	347	human	APOD	apolipoprotein D	-0.00602397	0.0746627	-0.0806824	0.935842	0.787832	1067.98	0.0243243	0.160509	0.151545	0.879546	0.985552	1067.98	0.00416627	0.16041	0.0259726	0.979279	0.99998	NA	NA	NA	NA	NA	NA	0.088346	0.0536852	0.0346608	0.0895959	0.0650824	0.0245136	-0.11638	0.132012	0.377997	-0.881592	0.378894	-0.054	-0.125266	0.130815	0.338272	-0.957585	0.339252
apol3	NC_027305.1	25274490	25280710	100195146	Apolipoprotein-L3	100195146	Atlantic salmon	apol3	Apolipoprotein-L3	-0.0774455	0.152778	-0.506914	0.613239	0.713417	9.52182	-0.0299932	0.0915893	-0.327474	0.743309	0.96521	9.52182	-0.0617571	0.0915769	-0.674375	0.500073	0.99998	NA	NA	NA	NA	NA	NA	0.0352801	0.00953255	0.0257476	0.0573458	0.0415549	0.0157908	-0.0204569	0.130334	0.875279	-0.156957	0.875413	-0.01	-0.0798747	0.130418	0.540238	-0.612453	0.540827
apoo	NC_027303.1	35194864	35205726	100196448	apolipoprotein O	79135	human	APOO	apolipoprotein O	0.191999	0.379576	0.505824	0.614001	0.713552	58.3459	0.00933532	0.0432561	0.215815	0.829132	0.979532	58.3459	-0.0207261	0.0432624	-0.479079	0.631882	0.99998	NA	NA	NA	NA	NA	NA	0.0405046	0.011519	0.0289856	0.0697672	0.0558073	0.0139599	-0.0247107	0.130283	0.849569	-0.189669	0.849732	-0.012	-0.107336	0.130492	0.410765	-0.822548	0.411595
apopt1	NC_027300.1	28095840	28104483	100195950	apoptogenic 1, mitochondrial	84334	human	APOPT1	apoptogenic 1, mitochondrial	0.190938	0.305672	0.624649	0.533507	0.685473	51.976	0.00425582	0.0526459	0.0808385	0.93557	0.995158	51.976	-0.0186691	0.0526285	-0.354733	0.722789	0.99998	NA	NA	NA	NA	NA	NA	0.0791899	0.0143184	0.0648715	0.0738143	0.0372862	0.0365281	-0.0307057	0.130243	0.813621	-0.235757	0.813826	-0.014	-0.0716466	0.130247	0.582262	-0.550083	0.582783
app	NC_027316.1	3618015	3666550	106575113	amyloid beta precursor protein	351	human	APP	amyloid beta precursor protein	-0.324239	0.491506	-0.659685	0.510847	0.676972	2007.87	-0.00718233	0.0400098	-0.179514	0.857534	0.983494	2007.87	-0.0184814	0.0399699	-0.462382	0.643807	0.99998	NA	NA	NA	NA	NA	NA	0.0606688	0.0175104	0.0431583	0.0480707	0.0132214	0.0348492	0.0375598	0.130279	0.773115	0.288302	0.773369	0.018	0.025379	0.13005	0.845277	0.195148	0.845445
appl1	NC_027311.1	80492719	80516551	106566093	adaptor protein, phosphotyrosine interacting with PH domain and leucine zipper 1	26060	human	APPL1	adaptor protein, phosphotyrosine interacting with PH domain and leucine zipper 1	0.530132	0.385848	1.37394	0.172279	0.48114	188.325	0.0511042	0.0438192	1.16625	0.243513	0.787234	188.325	0.0235824	0.0438889	0.537322	0.591045	0.99998	NA	NA	NA	NA	NA	NA	0.0593368	0.0576321	0.00170463	0.0404068	0.0370452	0.00336162	0.123972	0.130851	0.343421	0.947427	0.34439	0.058	0.0711881	0.130258	0.584712	0.546516	0.585228
apr3	NC_027314.1	13589366	13615985	100195980	Apoptosis-related protein 3	6425	human	SFRP5	secreted frizzled related protein 5	0.000626552	0.26397	0.00237358	0.998111	0.799333	26.429	-0.0088803	0.0639534	-0.138856	0.889564	0.987598	26.429	-0.0409506	0.0638852	-0.641003	0.521521	0.99998	NA	NA	NA	NA	NA	NA	0.0394929	0.00604801	0.0334449	0.0614874	0.0253745	0.0361129	0.0129669	0.130201	0.920669	0.0995909	0.920754	0.006	-0.0487158	0.130098	0.708066	-0.374454	0.708403
aprin	NC_027310.1	87216543	87251441	100195389	Androgen-induced proliferation inhibitor	23047	human	PDS5B	PDS5 cohesin associated factor B	0.0943154	0.227685	0.414236	0.679515	0.730269	16.0559	-0.00769012	0.069866	-0.11007	0.912354	0.991381	16.0559	-0.0371266	0.069827	-0.531694	0.594938	0.99998	NA	NA	NA	NA	NA	NA	0.0440876	0.029789	0.0142986	0.0438713	0.011057	0.0328143	0.0638633	0.130263	0.623947	0.490264	0.624402	0.03	-0.0212194	0.130019	0.870359	-0.163202	0.870499
aqp1	NC_027313.1	31966129	31969360	100194971	Aquaporin-1	448309	tropical clawed frog	aqp1	aquaporin 1 (Colton blood group)	-0.0345361	0.156486	-0.220697	0.825741	0.767686	35.6612	-0.153815	0.10043	-1.53157	0.125629	0.705489	35.6612	-0.173852	0.100326	-1.73287	0.0831182	0.99998	NA	NA	NA	NA	NA	NA	0.0992076	0.098094	0.00111361	0.115777	0.115512	0.000265012	-0.212844	0.132436	0.108023	-1.60714	0.109361	-0.098	-0.224021	0.132133	0.0899955	-1.69542	0.0913143
aqr	NC_027300.1	30403418	30463718	106601543	aquarius intron-binding spliceosomal factor	9716	human	AQR	aquarius intron-binding spliceosomal factor	-0.254665	0.390264	-0.652547	0.515422	0.678359	65.2491	-0.000263256	0.040434	-0.00651077	0.994805	0.999581	65.2491	0.0199891	0.0404038	0.494734	0.620788	0.99998	NA	NA	NA	NA	NA	NA	0.0346086	0.0158496	0.018759	0.0499329	0.0339061	0.0160268	0.0339851	0.130234	0.794128	0.260953	0.794356	0.016	0.0651782	0.130307	0.616941	0.50019	0.617407
ar2bp	NC_027315.1	31400394	31402638	100196880	ADP-ribosylation factor-like protein 2-binding protein	23568	human	ARL2BP	ADP ribosylation factor like GTPase 2 binding protein	-0.152231	0.230382	-0.660776	0.51015	0.676785	16.2435	-0.0552694	0.0682582	-0.809711	0.418106	0.878902	16.2435	-0.0461332	0.0683387	-0.675067	0.499633	0.99998	NA	NA	NA	NA	NA	NA	0.0833769	0.0563065	0.0270705	0.065888	0.0393226	0.0265653	-0.12167	0.131523	0.354921	-0.925085	0.355866	-0.057	-0.0755212	0.130229	0.561974	-0.579912	0.562527
ar6p1	NC_027302.1	88591473	88640669	100286704	ADP-ribosylation factor-like protein 6-interacting protein 1	23204	human	ARL6IP1	ADP ribosylation factor like GTPase 6 interacting protein 1	-0.308774	0.251715	-1.22668	0.222586	0.520389	49.5045	0.0283941	0.0627338	0.452613	0.650828	0.943015	49.5045	0.0261384	0.0627057	0.416842	0.676794	0.99998	NA	NA	NA	NA	NA	NA	0.0784783	0.00248936	0.0759889	0.0757075	0.00615222	0.0695553	-0.00533747	0.130207	0.967302	-0.0409922	0.967337	-0.002	-0.0118091	0.13004	0.927643	-0.0908113	0.92772
arap2	NC_027306.1	5741538	5939722	106608535	ArfGAP with RhoGAP domain, ankyrin repeat and PH domain 2	116984	human	ARAP2	ArfGAP with RhoGAP domain, ankyrin repeat and PH domain 2	-0.28845	0.236949	-1.21735	0.226099	0.522958	37.1313	-0.0101006	0.0701394	-0.144007	0.885495	0.987153	37.1313	-0.024678	0.0701264	-0.351908	0.724907	0.99998	NA	NA	NA	NA	NA	NA	0.062025	0.000597009	0.061428	0.07675	0.0253495	0.0514004	0.00128007	0.130208	0.992156	0.00983096	0.992164	0.001	-0.048683	0.130145	0.708353	-0.374069	0.708689
arc1b	NC_027311.1	303950	306548	100380611	Actin-related protein 2/3 complex subunit 1B	10095	human	ARPC1B	actin related protein 2/3 complex subunit 1B	0.44939	0.481335	0.933633	0.352557	0.605084	691.351	0.00338873	0.0349667	0.0969132	0.922795	0.992612	691.351	-0.00817854	0.0349456	-0.234037	0.814957	0.99998	NA	NA	NA	NA	NA	NA	0.0963561	0.0118648	0.0844913	0.0942043	0.00610409	0.0881003	0.0254446	0.130241	0.845108	0.195364	0.845276	0.012	-0.0117164	0.130036	0.928207	-0.0901011	0.928283
arcn1	NC_027308.1	99157545	99164678	106612481	archain 1	372	human	ARCN1	archain 1	-0.20372	0.302269	-0.673971	0.501757	0.672577	283.121	-0.0096289	0.0495217	-0.194438	0.845833	0.981982	283.121	0.0101136	0.0494919	0.204349	0.838081	0.99998	NA	NA	NA	NA	blue	2	0.136754	0.0570007	0.0797538	0.0986002	0.0161371	0.0824631	-0.123276	0.131734	0.349378	-0.935796	0.350335	-0.057	-0.0309737	0.130059	0.811764	-0.238152	0.81197
arf1	NC_027313.1	31243671	31247750	106569343	ADP ribosylation factor 1	375	human	ARF1	ADP ribosylation factor 1	0.358835	0.351627	1.0205	0.309752	0.580455	255.994	-0.0442264	0.0410611	-1.07709	0.281441	0.813158	255.994	-0.0387391	0.0410623	-0.943422	0.345465	0.99998	NA	NA	NA	NA	NA	NA	0.104116	0.095985	0.00813101	0.0969577	0.0854403	0.0115174	-0.210034	0.133869	0.116659	-1.56895	0.117999	-0.097	-0.165315	0.131736	0.209516	-1.2549	0.210757
arf1l	NC_027318.1	49506541	49511572	100380274	ADP-ribosylation factor 1 like	100380274	Atlantic salmon	arf1l	ADP-ribosylation factor 1-like 2	-0.0929478	0.437266	-0.212566	0.832063	0.768837	303.632	0.0136165	0.0394657	0.34502	0.730079	0.961636	303.632	-0.0400647	0.0393866	-1.01722	0.30905	0.99998	NA	NA	NA	NA	NA	NA	0.0733154	0.00301199	0.0703034	0.0921806	0.0784179	0.0137628	0.00645826	0.130212	0.960443	0.0495982	0.960485	0.003	-0.151358	0.131113	0.248335	-1.1544	0.249503
arf6	NC_027300.1	25730621	25735032	106594671	ADP ribosylation factor 6	382	human	ARF6	ADP ribosylation factor 6	-0.384643	0.394725	-0.974458	0.331987	0.593583	57.9769	-0.0405934	0.0403648	-1.00566	0.314578	0.828644	57.9769	-0.0343198	0.0403981	-0.84954	0.395581	0.99998	NA	NA	NA	NA	NA	NA	0.0959737	0.0949639	0.00100982	0.105162	0.102219	0.00294367	-0.206051	0.13253	0.120004	-1.55475	0.121344	-0.095	-0.198287	0.132113	0.133384	-1.50089	0.134721
arfgef3	NC_027327.1	20233041	20278642	106589681	ARFGEF family member 3	562652	zebrafish	arfgef3	ARFGEF family member 3	0.49425	0.248967	1.98521	0.0496335	0.315143	29.0982	0.0743335	0.0682586	1.089	0.276154	0.808672	29.0982	0.0588202	0.0682575	0.86174	0.388831	0.99998	NA	NA	NA	NA	NA	NA	0.108501	0.0985089	0.00999164	0.10244	0.087413	0.0150267	0.213334	0.132259	0.106746	1.61299	0.108082	0.098	0.169106	0.131523	0.198529	1.28575	0.199789
arfip2	NC_027310.1	87708351	87755323	106563863	ADP ribosylation factor interacting protein 2	23647	human	ARFIP2	ADP ribosylation factor interacting protein 2	0.339359	0.20632	1.64482	0.102888	0.398534	17.6094	0.111361	0.0740316	1.50424	0.13252	0.716383	17.6094	0.0622194	0.0741104	0.83955	0.401161	0.99998	NA	NA	NA	NA	NA	NA	0.111704	0.110561	0.00114367	0.0727713	0.0560412	0.0167301	0.240475	0.133351	0.0713362	1.80333	0.0726116	0.111	0.108162	0.13101	0.409033	0.825597	0.409867
arfp1	NC_027303.1	22961483	22998589	100380283	Arfaptin-1	27236	human	ARFIP1	ADP ribosylation factor interacting protein 1	0.168046	0.403714	0.416249	0.678046	0.729984	243.497	0.0829831	0.0424131	1.95655	0.0504008	0.582435	243.497	0.0634153	0.0425165	1.49155	0.135818	0.99998	NA	NA	NA	NA	turquoise	1	0.0784034	0.0568149	0.0215885	0.0838079	0.0623199	0.0214879	0.122312	0.130967	0.350349	0.933912	0.351304	0.057	0.120002	0.130677	0.358457	0.918308	0.359395
arfrp	NC_027311.1	39028593	39033225	100194962	ADP-ribosylation factor-related protein 1	7026	human	NR2F2	nuclear receptor subfamily 2 group F member 2	1.56102	0.391807	3.98415	0.000122631	0.0345835	135.918	0.0420971	0.0357775	1.17664	0.239341	0.786499	135.918	0.0441174	0.0357616	1.23365	0.217333	0.99998	NA	NA	NA	NA	grey	0	0.103831	0.0400996	0.0637311	0.0944666	0.0688144	0.0256523	0.086129	0.130552	0.509427	0.65973	0.510071	0.04	0.132654	0.130872	0.310765	1.01362	0.311803
arfrp1	NC_027321.1	48942263	48946255	106583650	ADP ribosylation factor related protein 1	7026	human	NR2F2	nuclear receptor subfamily 2 group F member 2	0.499375	0.259239	1.92631	0.0566695	0.328301	122.167	0.00493497	0.0530424	0.0930383	0.925873	0.992828	122.167	0.0280727	0.0529922	0.529751	0.596285	0.99998	NA	NA	NA	NA	blue	2	0.154453	0.0325449	0.121908	0.129268	0.0111016	0.118166	-0.0699437	0.130624	0.592333	-0.535459	0.592837	-0.033	0.0213139	0.130075	0.869843	0.163858	0.869983
arg2	NC_027300.1	3292532	3304688	106599105	arginase 2	384	human	ARG2	arginase 2	-0.275465	0.199622	-1.37993	0.170431	0.478405	220.24	-0.110654	0.0771706	-1.43389	0.151603	0.73068	220.24	-0.0585182	0.0773563	-0.756477	0.449364	0.99998	NA	NA	NA	NA	blue	2	0.137361	0.131869	0.0054919	0.0982032	0.0806086	0.0175946	-0.287795	0.133623	0.0312568	-2.15379	0.03227	-0.132	-0.155425	0.130945	0.235249	-1.18695	0.236442
arglu1	NC_027320.1	17856277	17863166	106581737	arginine and glutamate rich 1	55082	human	ARGLU1	arginine and glutamate rich 1	0.638871	0.420719	1.51852	0.131778	0.435129	493.81	0.0671822	0.0398976	1.68387	0.0922075	0.660619	493.81	0.0339682	0.0400435	0.848283	0.39628	0.99998	NA	NA	NA	NA	NA	NA	0.101688	0.0961176	0.00557041	0.0793519	0.0649945	0.0143575	0.20925	0.133084	0.115877	1.57232	0.117216	0.097	0.125277	0.130898	0.338539	0.957056	0.339518
arhb	NC_027308.1	18195706	18247346	100194935	low density lipoprotein receptor adapter protein 1-B	26119	human	LDLRAP1	low density lipoprotein receptor adaptor protein 1	0.0355201	0.267275	0.132897	0.89452	0.782513	109.765	-0.00534571	0.052283	-0.102246	0.918562	0.992612	109.765	0.0300332	0.0522254	0.575069	0.565245	0.99998	NA	NA	NA	NA	blue	2	0.124183	0.0513226	0.0728599	0.077239	0.00486604	0.072373	-0.111136	0.131916	0.399523	-0.842473	0.400376	-0.052	0.00934167	0.13006	0.942741	0.0718258	0.942801
arhgap10	NC_027307.1	15255924	15321158	106610227	Rho GTPase activating protein 10	57584	human	ARHGAP21	Rho GTPase activating protein 21	-0.405073	0.369734	-1.09558	0.275677	0.557983	45.3279	-0.0395991	0.0388758	-1.01861	0.30839	0.825389	45.3279	-0.0250931	0.0389446	-0.644328	0.519363	0.99998	NA	NA	NA	NA	NA	NA	0.0596742	0.0551236	0.00455066	0.0631113	0.0454352	0.017676	-0.119041	0.131455	0.365167	-0.905563	0.366091	-0.055	-0.0873555	0.130428	0.50301	-0.669762	0.503664
arhgap17	NC_027327.1	14913312	14962159	106589560	Rho GTPase activating protein 17	55114	human	ARHGAP17	Rho GTPase activating protein 17	-0.413255	0.342177	-1.20772	0.229768	0.525918	101.926	0.0662254	0.0475762	1.39199	0.163926	0.736892	101.926	0.0312	0.047643	0.654871	0.512551	0.99998	NA	NA	NA	NA	NA	NA	0.0695806	0.067163	0.00241764	0.0451006	0.0308419	0.0142588	0.144894	0.13135	0.269979	1.10311	0.271102	0.067	0.0592358	0.130173	0.64907	0.455055	0.649488
arhgap18	NC_027305.1	55893898	55922342	100195473	Rho GTPase activating protein 18	93663	human	ARHGAP18	Rho GTPase activating protein 18	0.137473	0.336603	0.408414	0.683771	0.73132	26.7099	0.0175205	0.0496514	0.35287	0.724186	0.961054	26.7099	0.0247902	0.04959	0.499903	0.617144	0.99998	NA	NA	NA	NA	NA	NA	0.0447172	0.00443075	0.0402864	0.0598975	0.0105264	0.0493711	0.00949914	0.130196	0.941838	0.0729601	0.9419	0.004	0.0202106	0.130082	0.876531	0.155368	0.876664
arhgap21	NC_027328.1	16118251	16217586	106590220	Rho GTPase activating protein 21	57584	human	ARHGAP21	Rho GTPase activating protein 21	-0.139353	0.244907	-0.569004	0.570524	0.699532	16.7782	-0.0136711	0.0686944	-0.199013	0.842252	0.981285	16.7782	-0.0174341	0.0687184	-0.253704	0.799724	0.99998	NA	NA	NA	NA	NA	NA	0.0326947	0.00359452	0.0291002	0.0512289	0.0184372	0.0327917	0.00770624	0.130194	0.9528	0.0591905	0.95285	0.004	0.0354134	0.130146	0.785541	0.272105	0.785779
arhgap32	NC_027312.1	65536570	65777368	106567731	Rho GTPase activating protein 32	9743	human	ARHGAP32	Rho GTPase activating protein 32	0.0407932	0.225597	0.180823	0.856842	0.775335	19.0133	0.0365783	0.0730151	0.500969	0.616393	0.933161	19.0133	0.101542	0.0726741	1.39723	0.162344	0.99998	NA	NA	NA	NA	NA	NA	0.057403	0.0291892	0.0282138	0.116667	0.0916126	0.0250547	0.0626106	0.130338	0.630963	0.480372	0.631408	0.029	0.177762	0.132065	0.178297	1.34602	0.179589
arhgap5	NC_027300.1	34788608	34828215	106601912	Rho GTPase activating protein 5	394	human	ARHGAP5	Rho GTPase activating protein 5	-0.131334	0.427716	-0.307059	0.759385	0.754558	138.859	0.0835236	0.037383	2.23427	0.0254654	0.516007	138.859	0.0289333	0.0376797	0.767875	0.442562	0.99998	NA	NA	NA	NA	brown	3	0.113545	0.0963374	0.017208	0.0717811	0.0111296	0.0606516	0.209032	0.132483	0.114612	1.5778	0.115951	0.096	0.0213628	0.130044	0.869515	0.164274	0.869656
arhgef1	NC_027304.1	68237403	68279244	106605705	Rho guanine nucleotide exchange factor 1	9138	human	ARHGEF1	Rho guanine nucleotide exchange factor 1	-0.00147628	0.221283	-0.00667145	0.994689	0.798505	13.9542	0.0667589	0.0747919	0.892595	0.372074	0.860169	13.9542	0.0247361	0.0749501	0.330034	0.741375	0.99998	NA	NA	NA	NA	NA	NA	0.0748064	0.0624517	0.0123547	0.0658284	0.0417989	0.0240296	0.134379	0.130954	0.304818	1.02616	0.305868	0.062	0.0803788	0.130377	0.537557	0.616511	0.538151
arhgef10	NC_027300.1	18423001	18513980	106574446	Rho guanine nucleotide exchange factor 10	9639	human	ARHGEF10	Rho guanine nucleotide exchange factor 10	0.0863919	0.289123	0.298806	0.765657	0.756431	44.9211	-0.0327209	0.0523775	-0.624712	0.53216	0.912627	44.9211	0.00775557	0.0524514	0.147862	0.882452	0.99998	NA	NA	NA	NA	NA	NA	0.0762784	0.0494112	0.0268672	0.0451559	0.00676147	0.0383944	-0.106465	0.131059	0.416594	-0.812345	0.417412	-0.05	0.0129799	0.130054	0.9205	0.0998037	0.920585
arhgef16	NC_027314.1	66124584	66158776	106572207	Rho guanine nucleotide exchange factor 16	27237	human	ARHGEF16	Rho guanine nucleotide exchange factor 16	0.961386	0.386203	2.48933	0.0143094	0.209307	112.824	0.0359979	0.0407758	0.882824	0.377332	0.861513	112.824	0.0158169	0.0408025	0.387644	0.698279	0.99998	NA	NA	NA	NA	NA	NA	0.068794	0.0347757	0.0340183	0.0600047	0.0190475	0.0409573	0.0746706	0.130498	0.567189	0.572197	0.567733	0.035	0.0365749	0.130111	0.77863	0.281105	0.778876
arhgef3	NC_027311.1	80655645	80778183	106566089	Rho guanine nucleotide exchange factor 3	50650	human	ARHGEF3	Rho guanine nucleotide exchange factor 3	-0.436145	0.286242	-1.52369	0.130482	0.435129	45.012	0.0160409	0.0537419	0.298481	0.765336	0.970492	45.012	0.00952576	0.0537072	0.177365	0.859222	0.99998	NA	NA	NA	NA	NA	NA	0.0549237	0.011002	0.0439217	0.0766648	0.0159693	0.0606955	0.0235884	0.13021	0.856245	0.181156	0.8564	0.011	-0.0306533	0.130056	0.813671	-0.235693	0.813876
arhgef33	NC_027300.1	69871665	69891060	106608220	Rho guanine nucleotide exchange factor 33	100271715	human	ARHGEF33	Rho guanine nucleotide exchange factor 33	0.0470425	0.173007	0.271911	0.786205	0.759208	16.4658	0.193677	0.0900039	2.15187	0.0314075	0.536604	16.4658	0.103637	0.0904336	1.14601	0.251793	0.99998	NA	NA	NA	NA	NA	NA	0.124628	0.123538	0.00108931	0.0890303	0.073705	0.0153253	0.269808	0.13398	0.0440308	2.0138	0.0451659	0.124	0.142411	0.131277	0.278005	1.08481	0.279112
arhgef38	NC_027307.1	18624384	18643504	106610330	Rho guanine nucleotide exchange factor 38	54848	human	ARHGEF38	Rho guanine nucleotide exchange factor 38	0.100179	0.161723	0.619446	0.536916	0.686647	18.2384	-0.040017	0.092965	-0.430452	0.666867	0.945821	18.2384	-0.0630631	0.0929306	-0.678604	0.497389	0.99998	NA	NA	NA	NA	brown	3	0.105716	0.0702031	0.0355134	0.085895	0.0559931	0.0299019	-0.151808	0.131759	0.249253	-1.15217	0.250418	-0.07	-0.107761	0.130605	0.40932	-0.825091	0.410153
arhgef4	NC_027318.1	12696013	12777903	106578470	Rho guanine nucleotide exchange factor 4	50649	human	ARHGEF4	Rho guanine nucleotide exchange factor 4	-0.94078	0.320029	-2.93967	0.00401198	0.138723	219.737	0.082357	0.0479093	1.71902	0.0856112	0.654767	219.737	0.0246086	0.0481251	0.511346	0.609109	0.99998	NA	NA	NA	NA	turquoise	1	0.127289	0.0535889	0.0737	0.0958832	0.0105337	0.0853495	0.115515	0.13115	0.378436	0.880782	0.379332	0.054	0.0202171	0.130031	0.876444	0.155479	0.876577
arid1a	NC_027301.1	37116961	37137654	106584444	AT-rich interaction domain 1A	8289	human	ARID1A	AT-rich interaction domain 1A	-0.219734	0.328991	-0.667904	0.505607	0.674343	51.2539	-0.00903863	0.0473864	-0.190743	0.848727	0.982519	51.2539	-0.0274963	0.0473734	-0.580416	0.561634	0.99998	NA	NA	NA	NA	NA	NA	0.0498436	0.0144942	0.0353494	0.0669019	0.0564926	0.0104093	-0.0310921	0.130285	0.811379	-0.238647	0.811586	-0.014	-0.108711	0.130565	0.405059	-0.832621	0.405901
arid1b	NC_027305.1	51103311	51213570	106607665	AT-rich interaction domain 1B	57492	human	ARID1B	AT-rich interaction domain 1B	0.31175	0.491633	0.634113	0.527336	0.683173	197.516	0.0847387	0.035397	2.39395	0.016668	0.480232	197.516	0.0539078	0.0356296	1.513	0.130278	0.99998	NA	NA	NA	NA	NA	NA	0.152196	0.152196	-2.77556e-17	0.131198	0.1284	0.00279811	0.339849	0.137746	0.0136168	2.46722	0.0143279	0.154	0.25017	0.133212	0.0603834	1.87798	0.0616165
arid4a	NC_027300.1	35748035	35770925	106602179	AT-rich interaction domain 4A	5926	human	ARID4A	AT-rich interaction domain 4A	-0.285635	0.276789	-1.03196	0.304376	0.577434	135.993	-0.0162589	0.0916418	-0.177417	0.859181	0.983684	135.993	-0.097162	0.0914187	-1.06282	0.287862	0.99998	NA	NA	NA	NA	NA	NA	0.0510507	0.00351467	0.047536	0.0683383	0.0601892	0.00814911	0.00754217	0.13032	0.953849	0.0578742	0.953898	0.004	-0.118275	0.134198	0.378131	-0.881346	0.379027
arih2	NC_027314.1	63646832	63655207	100195315	ariadne RBR E3 ubiquitin protein ligase 2	10425	human	ARIH2	ariadne RBR E3 ubiquitin protein ligase 2	-0.0186544	0.139187	-0.134024	0.89363	0.782513	18.2387	0.0582944	0.0970269	0.600807	0.547969	0.91494	18.2387	0.0245616	0.0970211	0.253157	0.800147	0.99998	NA	NA	NA	NA	brown	3	0.114852	0.019592	0.0952598	0.133986	0.0562713	0.0777146	-0.0420689	0.130427	0.747038	-0.322548	0.747323	-0.02	-0.108168	0.130427	0.40691	-0.829343	0.407748
arl15	NC_027300.1	112000000	112000000	100380425	ADP-ribosylation factor-like 15	100380425	Atlantic salmon	arl15	ADP-ribosylation factor-like 15	-0.0229259	0.38354	-0.0597745	0.952445	0.792052	35.7339	-0.000464888	0.0440173	-0.0105615	0.991573	0.999581	35.7339	-0.0118553	0.0440081	-0.269389	0.78763	0.99998	NA	NA	NA	NA	NA	NA	0.0461613	0.00976049	0.0364008	0.0596327	0.00606893	0.0535637	0.0209284	0.130218	0.872315	0.160719	0.872453	0.01	-0.0116485	0.130031	0.928619	-0.0895821	0.928695
arl3	NC_027300.1	94668663	94685048	106612346	ADP ribosylation factor like GTPase 3	403	human	ARL3	ADP ribosylation factor like GTPase 3	-0.10618	0.195354	-0.543526	0.587878	0.705692	16.9453	0.086455	0.0808883	1.06882	0.285151	0.814002	16.9453	-0.021319	0.0811671	-0.262656	0.792816	0.99998	NA	NA	NA	NA	NA	NA	0.0655422	0.0501814	0.0153608	0.0529616	0.0119055	0.0410561	0.107799	0.130634	0.409259	0.825198	0.410093	0.05	-0.022851	0.130038	0.860509	-0.175726	0.86066
arl4a	NC_027313.1	70419681	70422925	100380486	ADP-ribosylation factor-like 4a	446788	African clawed frog	arl4a	ADP-ribosylation factor-like 4A	0.303807	0.24119	1.25962	0.210497	0.512331	34.9992	-0.018503	0.0642918	-0.287797	0.773502	0.97095	34.9992	-0.0443122	0.0642548	-0.689632	0.490426	0.99998	NA	NA	NA	NA	NA	NA	0.0578375	0.0183941	0.0394434	0.0521728	0.0104504	0.0417224	0.0394138	0.13017	0.762052	0.302788	0.762318	0.018	-0.020053	0.130008	0.877417	-0.154244	0.877549
arl4c	NC_027324.1	17619608	17621590	100195448	ADP-ribosylation factor-like protein 4C	10123	human	ARL4C	ADP ribosylation factor like GTPase 4C	0.102689	0.129907	0.790486	0.430961	0.641342	9.9133	0.00377768	0.10627	0.035548	0.971643	0.998099	9.9133	0.033478	0.106219	0.315178	0.752627	0.99998	NA	NA	NA	NA	NA	NA	0.0491236	0.00186333	0.0472603	0.0726373	0.00782682	0.0648105	0.00399495	0.130199	0.975522	0.0306835	0.975548	0.002	0.0150263	0.130066	0.908027	0.115528	0.908125
arl5a	NC_027324.1	21765075	21784926	100286429	ADP-ribosylation factor-like 5A	436611	zebrafish	arl5a	ADP-ribosylation factor-like 5A	0.196364	0.185786	1.05694	0.292876	0.568594	13.0604	-0.0896049	0.0866113	-1.03456	0.300873	0.8213	13.0604	-0.0695612	0.0868107	-0.801298	0.422959	0.99998	NA	NA	NA	NA	NA	NA	0.0880915	0.0658396	0.0222519	0.0748214	0.0325031	0.0423183	-0.142364	0.131698	0.279701	-1.08099	0.280805	-0.066	-0.0624169	0.130172	0.631586	-0.479495	0.63203
arl6ip4	NC_027319.1	26316053	26318023	106580354	ADP ribosylation factor like GTPase 6 interacting protein 4	51329	human	ARL6IP4	ADP ribosylation factor like GTPase 6 interacting protein 4	-0.445732	0.394597	-1.12959	0.26113	0.548159	132.117	-0.00481366	0.0363131	-0.13256	0.894541	0.988157	132.117	0.0122821	0.036288	0.338461	0.735016	0.99998	NA	NA	NA	NA	brown	3	0.0829624	0.0355962	0.0473662	0.0924009	0.0146097	0.0777913	-0.0765084	0.130613	0.558033	-0.585766	0.558593	-0.036	-0.0280396	0.130034	0.829274	-0.215633	0.82946
arl8b	NC_027321.1	10931238	10958116	100195553	ADP-ribosylation factor-like protein 8B	55207	human	ARL8B	ADP ribosylation factor like GTPase 8B	0.214918	0.222915	0.964126	0.337117	0.596485	29.6977	0.0457626	0.0676118	0.676843	0.498505	0.904754	29.6977	0.0411345	0.0676176	0.60834	0.542962	0.99998	NA	NA	NA	NA	NA	NA	0.0693015	0.0255753	0.0437262	0.0702084	0.040138	0.0300704	0.0548438	0.130282	0.673783	0.420961	0.674166	0.026	0.0772274	0.130461	0.553879	0.591958	0.554445
armc1	NC_027313.1	20419869	20426885	106569044	armadillo repeat containing 1	55156	human	ARMC1	armadillo repeat containing 1	0.191304	0.201254	0.950558	0.343932	0.600312	9.28086	-0.0405697	0.0786209	-0.516017	0.605843	0.929823	9.28086	0.00878006	0.0786651	0.111613	0.91113	0.99998	NA	NA	NA	NA	NA	NA	0.0628002	0.00732177	0.0554784	0.0804339	0.0447985	0.0356354	0.0156957	0.130187	0.904037	0.120563	0.90414	0.007	0.0862626	0.130596	0.508914	0.660529	0.509559
armc10	NC_027315.1	21801932	21809457	106573378	armadillo repeat containing 10	83787	human	ARMC10	armadillo repeat containing 10	-0.871167	0.366018	-2.38012	0.0190435	0.230277	66.5591	-0.00991504	0.0385177	-0.257415	0.796858	0.973572	66.5591	-0.0152812	0.0385093	-0.396817	0.691502	0.99998	NA	NA	NA	NA	blue	2	0.142334	0.0529458	0.0893885	0.142147	0.0605248	0.0816224	-0.114022	0.130999	0.38408	-0.870403	0.384965	-0.053	-0.116508	0.130639	0.372484	-0.891829	0.373393
armc6	NC_027313.1	39265878	39270036	106569557	armadillo repeat containing 6	93436	human	ARMC6	armadillo repeat containing 6	0.0779185	0.274653	0.283698	0.77718	0.757844	31.8062	0.0661557	0.0550088	1.20264	0.229116	0.779122	31.8062	0.065889	0.0548181	1.20196	0.22938	0.99998	NA	NA	NA	NA	NA	NA	0.0801267	0.0421986	0.0379281	0.0679908	0.0358846	0.0321062	0.0906217	0.130572	0.487658	0.694038	0.488341	0.042	0.069003	0.130362	0.596586	0.529317	0.597083
armc8	NC_027324.1	20805820	20819163	106586351	armadillo repeat containing 8	25852	human	ARMC8	armadillo repeat containing 8	-0.170449	0.211074	-0.807534	0.421117	0.637439	10.5227	0.0158847	0.0710482	0.223576	0.823087	0.979031	10.5227	0.0214308	0.070989	0.301889	0.762737	0.99998	NA	NA	NA	NA	NA	NA	0.0643963	0.0229544	0.0414419	0.0662697	0.0261455	0.0401242	0.0491824	0.130175	0.705567	0.377817	0.705906	0.023	0.0502825	0.130349	0.69968	0.385752	0.700028
armc9	NC_027315.1	55221174	55317674	106574184	armadillo repeat containing 9	80210	human	ARMC9	armadillo repeat containing 9	0.203016	0.332426	0.610709	0.542663	0.688407	29.6755	0.0136613	0.0450114	0.303509	0.761502	0.96961	29.6755	0.0291345	0.0449539	0.648097	0.516923	0.99998	NA	NA	NA	NA	NA	NA	0.0791689	0.0213922	0.0577767	0.0658809	0.0342481	0.0316328	0.0458555	0.130223	0.72474	0.352131	0.725054	0.021	0.0658985	0.130455	0.613457	0.505144	0.613929
armt1	NC_027305.1	66949582	66957091	106608009	acidic residue methyltransferase 1	79624	human	ARMT1	acidic residue methyltransferase 1	0.240174	0.36728	0.653925	0.514537	0.678246	101.601	-0.0436329	0.0374516	-1.16505	0.243999	0.787234	101.601	-0.0320871	0.0374979	-0.855706	0.392161	0.99998	NA	NA	NA	NA	NA	NA	0.1082	0.103121	0.00507869	0.0992738	0.0797486	0.0195252	-0.227521	0.135294	0.0926316	-1.68168	0.0939544	-0.105	-0.154302	0.13177	0.241601	-1.171	0.242782
arnt2	NC_027310.1	37983493	38077935	106562648	aryl hydrocarbon receptor nuclear translocator 2	9915	human	ARNT2	aryl hydrocarbon receptor nuclear translocator 2	-0.731311	0.364258	-2.00767	0.0471523	0.311641	36.2077	-0.0203571	0.0504627	-0.403409	0.686647	0.952822	36.2077	0.0331448	0.0504616	0.656832	0.511289	0.99998	NA	NA	NA	NA	NA	NA	0.0636176	0.00815338	0.0554643	0.0958815	0.0634183	0.0324632	0.0174818	0.130213	0.8932	0.134256	0.893315	0.008	0.122339	0.130983	0.350303	0.934002	0.351258
arpc1a	NC_027301.1	71352563	71364219	106595404	actin related protein 2/3 complex subunit 1A	10552	human	ARPC1A	actin related protein 2/3 complex subunit 1A	-0.155471	0.542897	-0.286373	0.775136	0.757486	521.062	0.0240282	0.0316471	0.759253	0.447701	0.887774	521.062	0.00624861	0.031668	0.197317	0.84358	0.99998	NA	NA	NA	NA	NA	NA	0.0664623	0.0314028	0.0350595	0.0593203	0.00430602	0.0550143	0.0673703	0.130354	0.605277	0.516827	0.605761	0.031	0.00826526	0.130037	0.94932	0.0635607	0.949374
arpc3	NC_027300.1	132000000	132000000	100217351	actin related protein 2/3 complex, subunit 3	415204	zebrafish	arpc3	actin related protein 2/3 complex, subunit 3	0.721407	0.436891	1.65123	0.10157	0.39775	780.71	0.0466001	0.0394081	1.1825	0.237007	0.784987	780.71	0.0105882	0.039497	0.268075	0.788641	0.99998	NA	NA	NA	NA	NA	NA	0.0841791	0.0568976	0.0272816	0.0478048	0.0119114	0.0358935	0.123055	0.131689	0.350078	0.934438	0.351033	0.057	0.0228579	0.130017	0.860446	0.175807	0.860596
arpc5	NC_027313.1	14355909	14363461	100196251	Actin-related protein 2/3 complex subunit 5	10092	human	ARPC5	actin related protein 2/3 complex subunit 5	-0.494079	0.274133	-1.80233	0.0742569	0.360475	93.616	-0.0622164	0.0630531	-0.986729	0.323775	0.833656	93.616	-0.0246491	0.0631532	-0.390307	0.696309	0.99998	NA	NA	NA	NA	NA	NA	0.0604577	0.0353172	0.0251405	0.0764612	0.0035331	0.0729281	-0.075896	0.130594	0.561133	-0.581159	0.561688	-0.035	0.00678166	0.130037	0.958408	0.0521518	0.958452
arpin	NC_027309.1	80914388	80917287	106560812	actin related protein 2/3 complex inhibitor	348110	human	ARPIN	actin related protein 2/3 complex inhibitor	0.462664	0.412763	1.12089	0.264796	0.550711	104.312	-0.0213425	0.0336792	-0.633699	0.526277	0.911568	104.312	0.00265525	0.0336794	0.078839	0.937161	0.99998	NA	NA	NA	NA	NA	NA	0.117969	0.0749107	0.0430583	0.0893729	0.0247944	0.0645785	-0.162694	0.132548	0.21966	-1.22743	0.220883	-0.075	-0.0476108	0.130148	0.714498	-0.365822	0.714826
arrdc3	NC_027323.1	36709096	36735865	106585796	arrestin domain containing 3	57561	human	ARRDC3	arrestin domain containing 3	0.131349	0.293194	0.447993	0.655047	0.72551	49.5825	0.113133	0.0596536	1.89649	0.057895	0.596767	49.5825	0.0559794	0.0598854	0.934775	0.349904	0.99998	NA	NA	NA	NA	NA	NA	0.0937961	0.0891331	0.00466304	0.0747052	0.0486438	0.0260615	0.192932	0.132048	0.143996	1.46107	0.145326	0.089	0.093564	0.130449	0.473224	0.717243	0.473933
arsa	NC_027309.1	87466524	87489426	100195737	arylsulfatase A	410	human	ARSA	arylsulfatase A	-0.26164	0.215607	-1.2135	0.227561	0.524131	12.3716	-0.0354721	0.0714713	-0.496313	0.619674	0.933939	12.3716	-0.0582492	0.0714965	-0.814714	0.415236	0.99998	NA	NA	NA	NA	NA	NA	0.0443907	0.0139216	0.0304691	0.0752982	0.0600273	0.0152709	-0.0298773	0.130347	0.818703	-0.229214	0.818901	-0.014	-0.115537	0.130674	0.376609	-0.884162	0.377508
arsb	NC_027310.1	57416562	57439063	100380367	arylsulfatase B	411	human	ARSB	arylsulfatase B	-0.115549	0.181341	-0.637191	0.525336	0.682059	10.0616	-0.115604	0.0830318	-1.39228	0.163836	0.736804	10.0616	-0.020026	0.0832566	-0.240533	0.809917	0.99998	NA	NA	NA	NA	NA	NA	0.0925341	0.0735646	0.0189695	0.0712823	0.00236493	0.0689174	-0.160655	0.1334	0.228469	-1.20431	0.229676	-0.074	0.00453968	0.130045	0.972153	0.0349086	0.972182
arsk	NC_027323.1	36862800	36868429	100195321	arylsulfatase family member K	153642	human	ARSK	arylsulfatase family member K	0.0688415	0.231323	0.2976	0.766575	0.756566	41.4964	-0.0250159	0.0644596	-0.388086	0.697952	0.956236	41.4964	-0.0230818	0.0644657	-0.358049	0.720307	0.99998	NA	NA	NA	NA	NA	NA	0.0602382	0.0149163	0.0453219	0.0892352	0.0373235	0.0519117	-0.0320171	0.130371	0.806004	-0.245585	0.806217	-0.015	-0.0716883	0.130235	0.582008	-0.550454	0.582529
as1la	NC_027301.1	62833359	62836787	101448004	Histone chaperone asf1-A	101448004	Atlantic salmon	as1la	Histone chaperone asf1-A	0.107982	0.177488	0.608391	0.544194	0.68884	75.6048	-0.0336407	0.083078	-0.404929	0.68553	0.952361	75.6048	-0.0138975	0.083062	-0.167315	0.867122	0.99998	NA	NA	NA	NA	blue	2	0.106788	0.0754129	0.0313751	0.0630695	0.0409289	0.0221406	-0.163317	0.132017	0.216054	-1.23709	0.217284	-0.076	-0.0786492	0.130301	0.546111	-0.603597	0.546691
as3mt	NC_027311.1	15951007	15959762	100286452	arsenic (+3 oxidation state) methyltransferase	57344	house mouse	As3mt	arsenic (+3 oxidation state) methyltransferase	0.276703	0.280742	0.985613	0.326506	0.59028	34.7608	-0.048222	0.0546888	-0.881752	0.377911	0.861671	34.7608	-0.0348813	0.0547747	-0.636815	0.524246	0.99998	NA	NA	NA	NA	NA	NA	0.0774043	0.0626311	0.0147732	0.0775905	0.0652899	0.0123006	-0.135308	0.131526	0.303594	-1.02876	0.304647	-0.063	-0.125697	0.130716	0.336246	-0.961608	0.337231
asal	NC_027304.1	71606954	71619995	100195957	Mannose-specific lectin	3998	human	LMAN1	lectin, mannose binding 1	0.101428	0.0860805	1.17829	0.241245	0.532637	3385.96	0.00449207	0.163623	0.0274538	0.978098	0.998645	3385.96	0.0262244	0.163505	0.160389	0.872575	0.99998	NA	NA	NA	NA	NA	NA	0.0674688	0.0385433	0.0289255	0.0723402	0.0368797	0.0354605	-0.0828703	0.130681	0.525987	-0.634144	0.526601	-0.039	-0.0708397	0.130213	0.586421	-0.544029	0.586935
asap1	NC_027313.1	336749	532979	106568620	ArfGAP with SH3 domain, ankyrin repeat and PH domain 1	50807	human	ASAP1	ArfGAP with SH3 domain, ankyrin repeat and PH domain 1	-0.121947	0.203004	-0.600712	0.549279	0.691059	14.1309	0.0219376	0.0713634	0.307407	0.758534	0.969088	14.1309	0.0258658	0.0713253	0.362646	0.716869	0.99998	NA	NA	NA	NA	NA	NA	0.0578467	0.0179555	0.0398912	0.0583605	0.0178262	0.0405344	0.0384919	0.130207	0.76752	0.295621	0.76778	0.018	0.0342345	0.130122	0.792477	0.263095	0.792707
asb6	NC_027323.1	22158444	22162078	106585534	ankyrin repeat and SOCS box containing 6	140459	human	ASB6	ankyrin repeat and SOCS box containing 6	-0.176464	0.421748	-0.418412	0.676469	0.729347	59.073	0.0263293	0.0405292	0.649638	0.515926	0.909784	59.073	-0.00950457	0.040549	-0.234397	0.814677	0.99998	NA	NA	NA	NA	NA	NA	0.0694663	0.0588646	0.0106017	0.0795183	0.0255925	0.0539258	0.126562	0.130822	0.333326	0.967436	0.334317	0.059	0.0491646	0.130183	0.705684	0.377659	0.706023
ascc2	NC_027323.1	533615	551569	100306845	activating signal cointegrator 1 complex subunit 2	84164	human	ASCC2	activating signal cointegrator 1 complex subunit 2	-1.33328	0.305834	-4.35948	2.96586e-05	0.0269849	31.2192	-0.00215943	0.0496168	-0.0435222	0.965285	0.99782	31.2192	-0.0385333	0.0495894	-0.777048	0.437131	0.99998	NA	NA	NA	NA	NA	NA	0.0677519	0.00263919	0.0651127	0.0974796	0.0596541	0.0378255	-0.00565923	0.130219	0.965335	-0.0434594	0.965372	-0.003	-0.114838	0.130663	0.379463	-0.878887	0.380357
ash1l	NC_027304.1	71663512	71675538	106605880	ASH1 like histone lysine methyltransferase	55870	human	ASH1L	ASH1 like histone lysine methyltransferase	-0.000138046	0.210668	-0.00065528	0.999478	0.799621	23.7043	-0.0104481	0.0767579	-0.136118	0.891728	0.987972	23.7043	-0.0216017	0.0767736	-0.281369	0.778427	0.99998	NA	NA	NA	NA	NA	NA	0.0688833	0.0172894	0.0515938	0.079746	0.0273925	0.0523535	-0.0370855	0.130279	0.775904	-0.284661	0.776153	-0.017	-0.0526055	0.130142	0.686055	-0.404215	0.686421
asl	NC_027303.1	27021673	27042969	106602838	argininosuccinate lyase	435	human	ASL	argininosuccinate lyase	0.293014	0.361492	0.810569	0.419379	0.637055	489.302	-0.0649297	0.0437735	-1.48331	0.137992	0.723435	489.302	-0.0122851	0.0439331	-0.279633	0.779759	0.99998	NA	NA	NA	NA	NA	NA	0.113931	0.109201	0.00472939	0.0620671	0.0267373	0.0353298	-0.237948	0.13323	0.0740992	-1.786	0.075383	-0.109	-0.051336	0.130116	0.693182	-0.39454	0.693539
asmtl	NC_027324.1	787398	797744	106586022	acetylserotonin O-methyltransferase like	8623	human	ASMTL	acetylserotonin O-methyltransferase like	0.791514	0.354918	2.23013	0.0277878	0.2624	37.1748	-0.00302641	0.0474606	-0.0637666	0.949156	0.996635	37.1748	0.0144791	0.0474573	0.305098	0.760292	0.99998	NA	NA	NA	NA	NA	NA	0.0449396	0.0102963	0.0346434	0.0637748	0.0237277	0.0400471	0.0220767	0.130216	0.865372	0.169539	0.865518	0.01	0.0455695	0.130138	0.726216	0.350163	0.726528
asns	NC_027326.1	20499434	20514177	100195141	asparagine synthetase	440	human	ASNS	asparagine synthetase (glutamine-hydrolyzing)	0.305714	0.334985	0.912619	0.363457	0.611202	74.7636	0.0258673	0.0455302	0.568134	0.569944	0.919647	74.7636	0.0215076	0.0455238	0.472447	0.636608	0.99998	NA	NA	NA	NA	yellow	4	0.0939418	0.00527549	0.0886664	0.0636809	0.0193774	0.0443035	0.0113105	0.1302	0.930775	0.0868701	0.930848	0.005	0.0372146	0.130132	0.774896	0.285977	0.775147
asnsd1	NC_027320.1	12084685	12092980	100195515	asparagine synthetase domain containing 1	54529	human	ASNSD1	asparagine synthetase domain containing 1	-0.0418961	0.253853	-0.165041	0.869217	0.777487	24.3726	0.0669742	0.0604668	1.10762	0.268027	0.801772	24.3726	0.0624743	0.0603862	1.03458	0.300865	0.99998	NA	NA	NA	NA	NA	NA	0.0931899	0.0579345	0.0352554	0.0919552	0.0452477	0.0467074	0.124621	0.130994	0.341427	0.95135	0.3424	0.058	0.0871782	0.130702	0.504772	0.667	0.505424
aspa	NC_027303.1	51185454	51201071	106603514	aspartoacylase	443	human	ASPA	aspartoacylase	-0.488321	0.361868	-1.34944	0.179991	0.487927	84.025	0.0479915	0.0430311	1.11527	0.264733	0.800471	84.025	0.0582863	0.0429504	1.35706	0.174762	0.99998	NA	NA	NA	NA	NA	NA	0.0776877	0.0630415	0.0146462	0.0973458	0.0915814	0.00576438	0.135742	0.131121	0.300554	1.03525	0.301613	0.063	0.177642	0.132017	0.178433	1.3456	0.179724
aspn	NC_027321.1	60128325	60147329	106583804	asporin	54829	human	ASPN	asporin	0.0368843	0.155628	0.237003	0.8131	0.764514	36.8721	-0.151314	0.0976648	-1.54932	0.121305	0.700108	36.8721	-0.0942148	0.0979042	-0.962317	0.33589	0.99998	NA	NA	NA	NA	NA	NA	0.117689	0.111873	0.0058161	0.0900322	0.0821471	0.0078851	-0.244278	0.133602	0.0674896	-1.8284	0.0687518	-0.112	-0.158526	0.131164	0.226812	-1.20861	0.228021
ass1	NC_027310.1	65543124	65576585	100196035	argininosuccinate synthase 1	445	human	ASS1	argininosuccinate synthase 1	0.103202	0.304804	0.338584	0.735575	0.748229	1167.31	0.0560247	0.053392	1.04931	0.294035	0.819856	1167.31	0.0411887	0.0534083	0.771205	0.440585	0.99998	NA	NA	NA	NA	brown	3	0.113161	0.0199799	0.0931807	0.0799432	0.0328988	0.0470444	0.0428475	0.130269	0.742219	0.328916	0.742511	0.02	0.0632459	0.130318	0.62745	0.485318	0.627901
aste1	NC_027326.1	24331119	24341979	106588802	asteroid homolog 1	28990	human	ASTE1	asteroid homolog 1	0.0693983	0.241726	0.287095	0.774584	0.757486	14.6585	0.0846044	0.060404	1.40064	0.161321	0.735071	14.6585	0.0676396	0.0602911	1.12188	0.261912	0.99998	NA	NA	NA	NA	grey	0	0.137043	0.0622508	0.0747926	0.102134	0.03661	0.0655239	0.133942	0.130984	0.306502	1.02259	0.307549	0.062	0.0703965	0.130356	0.589174	0.540034	0.589683
at1b1	NC_027315.1	53346648	53347224	100846967	Sodium/potassium-transporting ATPase subunit beta-1	481	human	ATP1B1	ATPase Na+/K+ transporting subunit beta 1	-0.412535	0.21712	-1.90003	0.0600716	0.33561	116.806	0.0134589	0.0767447	0.175372	0.860787	0.983684	116.806	0.00756707	0.0767094	0.0986459	0.921419	0.99998	NA	NA	NA	NA	NA	NA	0.0525015	0.0104064	0.0420951	0.0626185	0.0213643	0.0412542	0.0223135	0.130221	0.863947	0.171352	0.864094	0.01	0.0410275	0.130126	0.75254	0.315292	0.752819
at233	NC_027315.1	56774450	56788681	100195568	Sodium/potassium-transporting ATPase subunit beta-233	100195568	Atlantic salmon	at233	Sodium/potassium-transporting ATPase subunit beta-233	-0.24199	0.142045	-1.70361	0.0913028	0.383106	10.3364	0.0613009	0.0986485	0.621407	0.534332	0.913147	10.3364	0.0457594	0.0986215	0.46399	0.642655	0.99998	NA	NA	NA	NA	NA	NA	0.084851	0.0222461	0.062605	0.0971819	0.00050655	0.0966754	0.0476694	0.130179	0.714229	0.366183	0.714557	0.022	-0.000972231	0.130027	0.994034	-0.00747718	0.99404
at7l3	NC_027302.1	77066867	77076073	100196622	Ataxin-7-like protein 3	56970	human	ATXN7L3	ataxin 7 like 3	0.442071	0.340892	1.2968	0.197437	0.503333	40.839	-0.0130483	0.0436549	-0.298898	0.765018	0.970492	40.839	-0.021999	0.0436526	-0.503956	0.614293	0.99998	NA	NA	NA	NA	NA	NA	0.057609	0.025659	0.03195	0.0769383	0.0517258	0.0252125	-0.0551115	0.130491	0.672778	-0.422338	0.673163	-0.026	-0.0994847	0.13049	0.445824	-0.762395	0.446586
atad3	NC_027311.1	60164200	60175824	100380396	ATPase family AAA domain-containing protein 3	403004	zebrafish	atad3	ATPase family, AAA domain containing 3	-0.487568	0.200436	-2.43253	0.0166213	0.218413	37.0968	0.00639646	0.0831461	0.0769304	0.938679	0.995276	37.0968	-0.0105236	0.0831099	-0.126623	0.899239	0.99998	NA	NA	NA	NA	NA	NA	0.0393356	0.0185399	0.0207957	0.0687042	0.0313208	0.0373834	0.0397505	0.130236	0.760199	0.305219	0.760468	0.019	0.060217	0.130323	0.644039	0.462059	0.644464
atf2	NC_027324.1	14855010	14872154	106586246	activating transcription factor 2	1386	human	ATF2	activating transcription factor 2	0.0968227	0.295837	0.327284	0.744081	0.750833	40.5933	-0.0903726	0.0467855	-1.93164	0.0534041	0.58915	40.5933	-0.0373513	0.0471052	-0.792935	0.427816	0.99998	NA	NA	NA	NA	NA	NA	0.131098	0.12885	0.00224822	0.06447	0.0566162	0.00785375	-0.286272	0.136688	0.0362284	-2.09435	0.0372954	-0.131	-0.108926	0.130618	0.404322	-0.833928	0.405165
atf3	NC_027300.1	24891345	24899038	100286734	activating transcription factor 3	467	human	ATF3	activating transcription factor 3	0.0337119	0.135436	0.248915	0.803895	0.762503	75.706	0.0572305	0.110957	0.515788	0.606003	0.929823	75.706	0.02235	0.110946	0.201449	0.840347	0.99998	NA	NA	NA	NA	NA	NA	0.0433718	0.0273622	0.0160096	0.0466723	0.00126501	0.0454073	0.0586777	0.130283	0.652431	0.450388	0.652844	0.027	-0.00242796	0.130027	0.985102	-0.0186727	0.985118
atf4	NC_027302.1	54381428	54384379	100195072	Cyclic AMP-dependent transcription factor ATF-4	100195072	Atlantic salmon	atf4	Cyclic AMP-dependent transcription factor ATF-4	0.0362544	0.331152	0.109479	0.913024	0.785307	247.732	-0.0702334	0.0460326	-1.52573	0.127077	0.708022	247.732	-0.0337259	0.0461687	-0.730494	0.465088	0.99998	NA	NA	NA	NA	NA	NA	0.124337	0.115559	0.00877802	0.0853004	0.0658388	0.0194616	-0.25221	0.133623	0.0590966	-1.88747	0.0603237	-0.116	-0.12687	0.130826	0.332165	-0.969763	0.333158
atf5	NC_027308.1	108000000	108000000	100380560	Cyclic AMP-dependent transcription factor ATF-5	100380560	Atlantic salmon	atf5	Cyclic AMP-dependent transcription factor ATF-5	0.00554072	0.280666	0.0197413	0.984286	0.797053	13.3658	-0.00575092	0.0635575	-0.0904837	0.927903	0.993161	13.3658	0.0145288	0.0635223	0.228719	0.819087	0.99998	NA	NA	NA	NA	NA	NA	0.085646	0.0390374	0.0466086	0.0912645	0.0453605	0.045904	0.0838064	0.130488	0.520708	0.642255	0.521331	0.039	0.0872645	0.130456	0.503549	0.668917	0.504202
atf6	NC_027309.1	43468184	43552028	106560503	activating transcription factor 6	22926	human	ATF6	activating transcription factor 6	0.0287352	0.1315	0.218519	0.827433	0.768103	11.1876	0.30664	0.131106	2.33886	0.0193426	0.501147	11.1876	0.207476	0.1317	1.57537	0.11517	0.99998	NA	NA	NA	NA	NA	NA	0.133523	0.133523	0	0.101794	0.100773	0.00102157	0.29139	0.133826	0.0294525	2.17738	0.0304438	0.133	0.195337	0.131907	0.138643	1.48086	0.139977
atg16l1	NC_027319.1	922211	984547	106579792	autophagy related 16 like 1	55054	human	ATG16L1	autophagy related 16 like 1	0.0855849	0.440924	0.194103	0.846456	0.77248	37.1282	-0.0409049	0.0376116	-1.08756	0.276789	0.809549	37.1282	-0.058278	0.0375985	-1.55001	0.12114	0.99998	NA	NA	NA	NA	NA	NA	0.0839874	0.0617031	0.0222843	0.134273	0.121545	0.0127285	-0.132865	0.131023	0.310553	-1.01406	0.311592	-0.062	-0.236154	0.132449	0.0745891	-1.78298	0.0758744
atg4a	NC_027303.1	33142307	33148633	100196573	ATG4 autophagy related 4 homolog A (S. cerevisiae)	100196573	Atlantic salmon	atg4a	ATG4 autophagy related 4 homolog A (S. cerevisiae)	-0.346226	0.34145	-1.01399	0.312835	0.582152	59.9362	0.0207196	0.0487766	0.424785	0.670993	0.947333	59.9362	-0.0263021	0.048775	-0.539255	0.589711	0.99998	NA	NA	NA	NA	NA	NA	0.046735	0.00359811	0.0431369	0.0752109	0.0382507	0.0369601	0.00771436	0.130201	0.952753	0.0592497	0.952803	0.004	-0.0734762	0.130217	0.572578	-0.564258	0.573114
atg4b	NC_027309.1	51359040	51365291	100194746	ATG4 autophagy related 4 homolog B (S. cerevisiae)	23192	human	ATG4B	autophagy related 4B cysteine peptidase	-0.322955	0.249504	-1.29439	0.198266	0.504153	36.8454	-0.0872376	0.067344	-1.2954	0.195181	0.763306	36.8454	-0.0884408	0.0673717	-1.31273	0.189274	0.99998	NA	NA	NA	NA	NA	NA	0.0800113	0.0614842	0.0185271	0.0932221	0.0813501	0.011872	-0.132585	0.131268	0.31248	-1.01003	0.313515	-0.062	-0.157116	0.131282	0.231391	-1.19678	0.232591
atg4c	NC_027309.1	42954779	42965917	106560482	autophagy related 4C cysteine peptidase	84938	human	ATG4C	autophagy related 4C cysteine peptidase	0.291684	0.221414	1.31737	0.190477	0.497527	16.6668	0.0246605	0.0663791	0.371511	0.710257	0.957762	16.6668	0.0216291	0.0663698	0.325887	0.74451	0.99998	NA	NA	NA	NA	NA	NA	0.0677353	0.00731816	0.0604171	0.0808811	0.00230715	0.078574	0.0156874	0.130182	0.904085	0.120503	0.904187	0.007	-0.00442801	0.130023	0.972833	-0.0340557	0.972862
atg5	NC_027304.1	57764054	57796688	100380527	ATG5 autophagy related 5 homolog (S. cerevisiae)	494180	zebrafish	atg5	ATG5 autophagy related 5 homolog (S. cerevisiae)	0.0242387	0.239554	0.101182	0.919592	0.786011	28.7566	0.0411644	0.0709987	0.579791	0.562056	0.917839	28.7566	-0.0699337	0.0708971	-0.986411	0.323931	0.99998	NA	NA	NA	NA	NA	NA	0.0557816	0.0198279	0.0359537	0.0557846	0.048579	0.00720565	0.0425416	0.130323	0.744096	0.326433	0.744386	0.02	-0.0934686	0.130487	0.473803	-0.716305	0.474511
atg7	NC_027321.1	58688187	58689700	100306781	autophagy related 7	10533	human	ATG7	autophagy related 7	0.0581153	0.250441	0.232052	0.816933	0.765404	80.2454	0.0627917	0.0668385	0.939454	0.347498	0.84669	80.2454	0.025046	0.0669179	0.374279	0.708197	0.99998	NA	NA	NA	NA	NA	NA	0.0730417	0.0679273	0.00511434	0.0532265	0.033517	0.0197095	0.145985	0.130877	0.264661	1.11544	0.265796	0.068	0.0644603	0.130361	0.620971	0.494475	0.621431
atm	NC_027308.1	117000000	117000000	106612994	ATM serine/threonine kinase	472	human	ATM	ATM serine/threonine kinase	-0.407113	0.272439	-1.49432	0.13798	0.442557	65.5067	0.0466488	0.0564672	0.826122	0.408735	0.874599	65.5067	0.0372167	0.0564528	0.659254	0.509733	0.99998	NA	NA	NA	NA	NA	NA	0.0714387	0.0572052	0.0142335	0.0628216	0.0469823	0.0158393	0.123221	0.131052	0.347093	0.940244	0.348054	0.057	0.0903255	0.130377	0.488433	0.692803	0.489114
atoh8	NC_027308.1	74680690	74688123	106612007	atonal bHLH transcription factor 8	84913	human	ATOH8	atonal bHLH transcription factor 8	-0.0733555	0.231995	-0.316195	0.752459	0.75267	29.5598	-0.00630771	0.0658279	-0.0958211	0.923663	0.992612	29.5598	-0.00496396	0.0658241	-0.0754125	0.939887	0.99998	NA	NA	NA	NA	NA	NA	0.0567612	0.00447417	0.052287	0.0547182	0.0185571	0.0361611	-0.00959515	0.130236	0.941269	-0.0736753	0.941331	-0.004	-0.035616	0.130045	0.784182	-0.273874	0.784421
atox1	NC_027308.1	85082926	85085429	106612257	antioxidant 1 copper chaperone	475	human	ATOX1	antioxidant 1 copper chaperone	-0.254802	0.170605	-1.49352	0.138191	0.442851	25.5525	0.0916403	0.0881641	1.03943	0.298605	0.820638	25.5525	0.110392	0.0880327	1.25399	0.209847	0.99998	NA	NA	NA	NA	NA	NA	0.0771147	0.0314029	0.0457118	0.09325	0.0492477	0.0440023	0.0673567	0.130342	0.605317	0.516769	0.605801	0.031	0.0948529	0.130651	0.467837	0.726003	0.468557
atp10b	NC_027308.1	84157821	84209167	106612234	ATPase phospholipid transporting 10B (putative)	23120	human	ATP10B	ATPase phospholipid transporting 10B (putative)	-0.0917057	0.180873	-0.507017	0.613167	0.713417	11.5454	-0.0593663	0.0872244	-0.680615	0.496115	0.904602	11.5454	-0.0780015	0.0872394	-0.894108	0.371264	0.99998	NA	NA	NA	NA	NA	NA	0.0492359	0.0205726	0.0286633	0.0764745	0.0358147	0.0406597	-0.0441627	0.130395	0.734848	-0.338684	0.735149	-0.021	-0.0687808	0.130184	0.597266	-0.528336	0.597763
atp13a2	NC_027312.1	25798354	25837135	106566855	ATPase 13A2	23400	human	ATP13A2	ATPase 13A2	-0.694047	0.308858	-2.24714	0.0266452	0.259674	39.6241	-0.0329854	0.0511681	-0.644647	0.519156	0.910327	39.6241	0.00263939	0.0511731	0.0515777	0.958865	0.99998	NA	NA	NA	NA	NA	NA	0.0514769	0.0386267	0.0128503	0.0469723	0.00946982	0.0375025	-0.0830819	0.130728	0.525082	-0.635531	0.525698	-0.039	0.018181	0.13007	0.888835	0.139778	0.888954
atp2a2	NC_027319.1	18887587	18934973	106579957	ATPase sarcoplasmic/endoplasmic reticulum Ca2+ transporting 2	488	human	ATP2A2	ATPase sarcoplasmic/endoplasmic reticulum Ca2+ transporting 2	-0.748181	0.286674	-2.60987	0.0103307	0.187434	65.816	-0.0520139	0.0602961	-0.862642	0.388334	0.865959	65.816	-0.0443952	0.0603203	-0.735992	0.461736	0.99998	NA	NA	NA	NA	NA	NA	0.0640105	0.0244539	0.0395567	0.072452	0.0197408	0.0527111	-0.0524888	0.130391	0.68728	-0.402549	0.687644	-0.024	-0.0378959	0.130073	0.770788	-0.291344	0.771044
atp5a1	NC_027323.1	6986874	6997671	100194574	ATP synthase, H+ transporting, mitochondrial F1 complex, alpha subunit 1, cardiac muscle	498	human	ATP5A1	ATP synthase, H+ transporting, mitochondrial F1 complex, alpha subunit 1, cardiac muscle	-0.0762121	0.23116	-0.329694	0.742264	0.750303	154.412	-0.0705984	0.0649497	-1.08697	0.27705	0.809776	154.412	-0.0180333	0.0650366	-0.27728	0.781565	0.99998	NA	NA	NA	NA	red	6	0.13417	0.113157	0.0210138	0.0872502	0.0529164	0.0343338	-0.247027	0.133647	0.0645501	-1.84836	0.0658011	-0.114	-0.10181	0.130526	0.435392	-0.779997	0.436174
atp5c1	NC_027306.1	39739979	39744677	100194592	ATP synthase, H+ transporting, mitochondrial F1 complex, gamma polypeptide 1	509	human	ATP5C1	ATP synthase, H+ transporting, mitochondrial F1 complex, gamma polypeptide 1	0.0180519	0.332517	0.0542885	0.956805	0.793019	244.805	-0.10595	0.0474138	-2.23457	0.0254454	0.516007	244.805	-0.0438676	0.0477829	-0.91806	0.358587	0.99998	NA	NA	NA	NA	NA	NA	0.146442	0.140919	0.00552344	0.0731468	0.0607325	0.0124143	-0.312114	0.136252	0.02198	-2.29071	0.0228626	-0.142	-0.116908	0.130676	0.370978	-0.894643	0.37189
atp5e	NC_027314.1	62449220	62450721	106571961	ATP synthase, H+ transporting, mitochondrial F1 complex, epsilon subunit	514	human	ATP5E	ATP synthase, H+ transporting, mitochondrial F1 complex, epsilon subunit	0.359823	0.517972	0.694677	0.488736	0.666283	605.558	-0.0672806	0.031774	-2.11747	0.0342197	0.540704	605.558	-0.0398724	0.0319371	-1.24847	0.21186	0.99998	NA	NA	NA	NA	NA	NA	0.145529	0.139452	0.00607638	0.089496	0.0808732	0.00862284	-0.309573	0.136639	0.0234744	-2.26562	0.0243813	-0.141	-0.156062	0.131219	0.23431	-1.18933	0.235505
atp5f1	NC_027314.1	97992230	97999128	100194606	ATP synthase, H+ transporting, mitochondrial F0 complex, subunit b, isoform 1	515	human	ATP5PB	TP synthase peripheral stalk-membrane subunit b	-0.101824	0.234567	-0.434094	0.665078	0.726804	269.182	-0.0572658	0.062467	-0.916736	0.359281	0.853266	269.182	-0.0228275	0.0625226	-0.365108	0.715031	0.99998	NA	NA	NA	NA	brown	3	0.0973368	0.0867184	0.0106184	0.0766807	0.0492385	0.0274422	-0.187611	0.131852	0.154767	-1.42289	0.156088	-0.087	-0.0946285	0.130317	0.467754	-0.726139	0.468473
atp5g2	NC_027320.1	51483420	51485798	100194625	ATP synthase, H+ transporting, mitochondrial F0 complex, subunit c-2	100194625	Atlantic salmon	atp5g2	ATP synthase, H+ transporting, mitochondrial F0 complex, subunit c-2	-0.147754	0.477653	-0.309334	0.757658	0.753885	888.66	-0.079907	0.0357115	-2.23757	0.025249	0.515869	888.66	-0.0431196	0.0359458	-1.19958	0.230304	0.99998	NA	NA	NA	NA	NA	NA	0.166611	0.162567	0.00404308	0.0863622	0.0846055	0.0017567	-0.361707	0.137475	0.00851179	-2.63106	0.00907245	-0.164	-0.163662	0.13156	0.213499	-1.244	0.214733
atp5g3	NC_027316.1	699253	701792	100196670	ATP synthase, H+ transporting, mitochondrial Fo complex subunit C3 (subunit 9)	518	human	ATP5G3	ATP synthase, H+ transporting, mitochondrial Fo complex subunit C3 (subunit 9)	0.0394489	0.474163	0.083197	0.933848	0.787458	819.934	0.00288103	0.0414222	0.0695526	0.94455	0.995712	819.934	0.00101894	0.0413989	0.0246127	0.980364	0.99998	NA	NA	NA	NA	NA	NA	0.0877916	0.0165976	0.071194	0.0743806	0.0153936	0.058987	0.0356084	0.130308	0.78465	0.273264	0.784889	0.017	0.0295497	0.130062	0.82027	0.227197	0.820467
atp5h	NC_027305.1	2790045	2796383	100194602	ATP synthase, H+ transporting, mitochondrial F0 complex, subunit d	71679	house mouse	Atp5h	ATP synthase, H+ transporting, mitochondrial F0 complex, subunit D	-0.12711	0.204084	-0.622832	0.534696	0.686005	85.9482	0.0051679	0.0792652	0.0651976	0.948017	0.996595	85.9482	0.0400231	0.079181	0.505464	0.613233	0.99998	NA	NA	NA	NA	NA	NA	0.0544248	0.0124478	0.041977	0.0724202	0.0460038	0.0264164	0.0266943	0.130243	0.837605	0.204958	0.837782	0.012	0.0885015	0.130474	0.497576	0.678309	0.49824
atp5j2	NC_027300.1	40363600	40365242	106603810	ATP synthase, H+ transporting, mitochondrial Fo complex subunit F2	9551	human	ATP5J2	ATP synthase, H+ transporting, mitochondrial Fo complex subunit F2	0.159229	0.252438	0.630765	0.529514	0.683688	537.199	-0.0157848	0.0577412	-0.273372	0.784567	0.971741	537.199	-0.00755617	0.0577149	-0.130922	0.895837	0.99998	NA	NA	NA	NA	brown	3	0.112484	0.0694176	0.0430663	0.0759974	0.0445345	0.0314629	-0.149854	0.131425	0.254195	-1.14022	0.255351	-0.07	-0.0855682	0.130275	0.511293	-0.656825	0.511933
atp5s	NC_027300.1	4303236	4306903	106602405	ATP synthase, H+ transporting, mitochondrial Fo complex subunit s (factor B)	27109	human	ATP5S	ATP synthase, H+ transporting, mitochondrial Fo complex subunit s (factor B)	0.203993	0.219096	0.931065	0.353877	0.605889	26.477	0.000165112	0.063832	0.00258667	0.997936	0.999581	26.477	-0.000298013	0.0638182	-0.00466971	0.996274	0.99998	NA	NA	NA	NA	blue	2	0.118755	0.0548773	0.0638775	0.150986	0.0738657	0.0771203	-0.118208	0.131044	0.367029	-0.902052	0.367949	-0.055	-0.14243	0.130975	0.276836	-1.08746	0.277945
atp6v0c	NC_027302.1	49476244	49492251	106600679	ATPase H+ transporting V0 subunit c	527	human	ATP6V0C	ATPase H+ transporting V0 subunit c	0.543169	0.640407	0.848162	0.398206	0.628277	189.462	0.0507292	0.0296877	1.70876	0.0874945	0.656717	189.462	0.0110982	0.0298378	0.371949	0.709931	0.99998	NA	NA	NA	NA	NA	NA	0.104161	0.102654	0.00150721	0.088633	0.0424209	0.0462121	0.223316	0.132932	0.0929719	1.67993	0.0942951	0.103	0.0815263	0.130309	0.531553	0.625638	0.532157
atp6v1f	NC_027316.1	34985401	34987055	100196208	ATPase H+ transporting V1 subunit F	9296	human	ATP6V1F	ATPase H+ transporting V1 subunit F	-0.3149	0.187808	-1.67672	0.0964636	0.39005	32.4654	-0.127876	0.0797096	-1.60427	0.108655	0.682081	32.4654	-0.14211	0.079774	-1.7814	0.0748465	0.99998	NA	NA	NA	NA	NA	NA	0.105627	0.096255	0.00937179	0.146273	0.138083	0.0081904	-0.210185	0.133516	0.115433	-1.57424	0.116772	-0.097	-0.270276	0.134116	0.0438794	-2.01524	0.0450133
atp8a1	NC_027304.1	19250470	19457929	106604476	ATPase phospholipid transporting 8A1	10396	human	ATP8A1	ATPase phospholipid transporting 8A1	-0.0613696	0.217916	-0.281621	0.778768	0.75831	22.4755	0.116742	0.0702157	1.66263	0.0963875	0.663423	22.4755	0.056098	0.0704211	0.796607	0.425679	0.99998	NA	NA	NA	NA	NA	NA	0.125093	0.0919712	0.0331219	0.093777	0.0405476	0.0532294	0.198841	0.131978	0.131906	1.50663	0.133244	0.092	0.0779939	0.130416	0.549812	0.598041	0.550386
atpaf1	NC_027309.1	12501141	12511362	106613565	ATP synthase mitochondrial F1 complex assembly factor 1	64756	human	ATPAF1	ATP synthase mitochondrial F1 complex assembly factor 1	0.428736	0.199755	2.14631	0.0340662	0.283331	35.8877	-0.0356323	0.0823322	-0.432787	0.665169	0.945629	35.8877	0.0406531	0.0822486	0.494271	0.621115	0.99998	NA	NA	NA	NA	NA	NA	0.0591756	0.0152744	0.0439011	0.0941534	0.0818238	0.0123295	-0.0328753	0.130778	0.801518	-0.251384	0.801736	-0.015	0.162536	0.13623	0.23283	1.1931	0.234028
atrap	NC_027321.1	23625042	23643806	100195597	Type-1 angiotensin II receptor-associated protein-like	109544466	mountain pine beetle	LOC109544466	type-1 angiotensin II receptor-associated protein	-0.122888	0.141397	-0.869096	0.386704	0.621481	9.33042	0.0848746	0.101022	0.840157	0.40082	0.870765	9.33042	0.0605001	0.100943	0.599351	0.548939	0.99998	NA	NA	NA	NA	NA	NA	0.051949	0.0279839	0.0239651	0.0650574	0.0101561	0.0549014	0.0600031	0.130288	0.645127	0.460543	0.645551	0.028	-0.019491	0.130023	0.88084	-0.149904	0.880968
atrip	NC_027321.1	59986634	60027394	106583800	ATR interacting protein	84126	human	ATRIP	ATR interacting protein	0.131539	0.270257	0.486717	0.627436	0.717098	31.6005	-0.0449713	0.0559898	-0.803204	0.421857	0.880196	31.6005	-0.061	0.0559458	-1.09034	0.275563	0.99998	NA	NA	NA	NA	NA	NA	0.0561951	0.0379237	0.0182714	0.078822	0.0558287	0.0229934	-0.0816072	0.130793	0.532666	-0.623941	0.533269	-0.038	-0.10733	0.130443	0.410617	-0.822809	0.411447
atxn10	NC_027316.1	30524644	30538128	100196434	ataxin 10	25814	human	ATXN10	ataxin 10	0.248447	0.18967	1.30989	0.192988	0.498973	14.2249	0.0747544	0.0863034	0.866181	0.386391	0.865753	14.2249	0.0793911	0.0861978	0.921034	0.357033	0.99998	NA	NA	NA	NA	NA	NA	0.0445135	0.0394644	0.00504903	0.0690902	0.063121	0.00596919	0.0846235	0.130414	0.516414	0.648883	0.517045	0.039	0.122226	0.131575	0.352918	0.928944	0.353867
atxn7	NC_027311.1	66846672	66881252	106565845	ataxin 7	6314	human	ATXN7	ataxin 7	-0.168193	0.233446	-0.720482	0.472771	0.660148	27.9524	-0.0837619	0.0677924	-1.23557	0.21662	0.7724	27.9524	-0.00749442	0.0679827	-0.11024	0.912219	0.99998	NA	NA	NA	NA	NA	NA	0.0788672	0.0711501	0.00771707	0.0498947	0.00490818	0.0449865	-0.153828	0.131679	0.242727	-1.1682	0.243906	-0.071	0.00942161	0.130045	0.942245	0.0724488	0.942306
auh	NC_027300.1	151000000	151000000	106571906	AU RNA binding methylglutaconyl-CoA hydratase	549	human	AUH	AU RNA binding methylglutaconyl-CoA hydratase	-0.360552	0.372424	-0.968122	0.335127	0.595129	63.72	-0.0583598	0.0359418	-1.62373	0.104433	0.677613	63.72	-0.047965	0.0360249	-1.33144	0.183044	0.99998	NA	NA	NA	NA	NA	NA	0.124499	0.116273	0.00822563	0.126627	0.114493	0.0121343	-0.262776	0.139431	0.0594797	-1.88463	0.0607086	-0.121	-0.226329	0.135964	0.0959878	-1.66462	0.0973149
aup1	NC_027308.1	65421762	65437790	100195303	ancient ubiquitous protein 1	550	human	AUP1	AUP1, lipid droplet regulating VLDL assembly factor	-0.847241	0.259623	-3.26335	0.00147094	0.0982579	52.3745	-0.0762006	0.0571242	-1.33395	0.182221	0.75194	52.3745	-0.042166	0.0572523	-0.736494	0.46143	0.99998	NA	NA	NA	NA	NA	NA	0.112618	0.10743	0.00518737	0.0734838	0.068623	0.00486081	-0.234532	0.133532	0.0790252	-1.75637	0.0803222	-0.108	-0.132185	0.130805	0.312235	-1.01054	0.31327
aurkaip1	NC_027312.1	41655289	41660339	100196104	aurora kinase A interacting protein 1	54998	human	AURKAIP1	aurora kinase A interacting protein 1	-0.149822	0.293899	-0.509773	0.611241	0.713351	110.659	0.00407473	0.0549603	0.0741395	0.940899	0.995415	110.659	-0.0149931	0.0549366	-0.272916	0.784918	0.99998	NA	NA	NA	NA	NA	NA	0.08762	0.0600334	0.0275867	0.102503	0.0756191	0.0268837	-0.129112	0.13086	0.323817	-0.986644	0.324827	-0.06	-0.145965	0.131094	0.265521	-1.11344	0.266654
aven	NC_027305.1	80334621	80400318	106608250	apoptosis and caspase activation inhibitor	57099	human	AVEN	apoptosis and caspase activation inhibitor	-0.0764479	0.217556	-0.351395	0.725971	0.745117	11.204	-0.0536835	0.0879538	-0.61036	0.541623	0.914614	11.204	-0.00187882	0.0879619	-0.0213595	0.982959	0.99998	NA	NA	NA	NA	NA	NA	0.0680497	0.0142605	0.0537892	0.0772302	0.0374562	0.039774	-0.0305921	0.130288	0.814361	-0.234804	0.814565	-0.014	0.0720072	0.130313	0.580558	0.55257	0.581081
b2m	NC_027306.1	57825509	57828543	100329141	beta-2-microglobulin	567	human	B2M	beta-2-microglobulin	0.0523397	0.208622	0.250883	0.802377	0.762503	1529.97	0.0169924	0.0715002	0.237655	0.812149	0.976733	1529.97	0.0163108	0.0714563	0.228262	0.819442	0.99998	NA	NA	NA	NA	NA	NA	0.0463721	0.0059598	0.0404123	0.0668614	0.00161383	0.0652476	0.012779	0.130214	0.921822	0.0981383	0.921906	0.006	0.00309752	0.130029	0.980995	0.0238217	0.981015
b3glt	NC_027319.1	41582172	41663861	100380515	Beta-1,3-glucosyltransferase	5566374	yellow fever mosquito	LOC5566374	beta-1,3-glucosyltransferase	-0.012891	0.192688	-0.0669005	0.946783	0.790747	10.8117	-0.0544083	0.0902764	-0.602685	0.546718	0.91494	10.8117	-0.0360008	0.0903423	-0.398493	0.690267	0.99998	NA	NA	NA	NA	NA	NA	0.0579087	0.00971281	0.0481959	0.0690449	0.0194201	0.0496248	0.0208208	0.130186	0.872936	0.159931	0.873073	0.01	0.0373049	0.130163	0.774418	0.286601	0.774669
b3gnt4	NC_027319.1	25983937	25989667	106580367	UDP-GlcNAc:betaGal beta-1,3-N-acetylglucosaminyltransferase 4	534619	cattle	B3GNT4	UDP-GlcNAc:betaGal beta-1,3-N-acetylglucosaminyltransferase 4	0.0806098	0.130271	0.618787	0.537348	0.686647	38.4796	-0.0885597	0.122654	-0.722031	0.470275	0.896344	38.4796	-0.0108913	0.122702	-0.0887621	0.929271	0.99998	NA	NA	NA	NA	NA	NA	0.0585753	0.0307332	0.0278421	0.0583167	0.00216415	0.0561526	-0.0660175	0.130524	0.613004	-0.50579	0.613477	-0.031	-0.00415369	0.130026	0.974516	-0.031945	0.974543
b4galnt3	NC_027309.1	86677405	86715809	106561254	beta-1,4-N-acetyl-galactosaminyltransferase 3	283358	human	B4GALNT3	beta-1,4-N-acetyl-galactosaminyltransferase 3	0.448222	0.336035	1.33386	0.185032	0.49344	95.329	0.0056227	0.0472243	0.119064	0.905225	0.989041	95.329	0.0604269	0.0470427	1.28451	0.198963	0.99998	NA	NA	NA	NA	NA	NA	0.0615041	0.0181506	0.0433535	0.0882428	0.0878429	0.000399897	-0.0390169	0.130603	0.765134	-0.298745	0.765397	-0.018	0.172322	0.133938	0.19824	1.28658	0.199501
b4galt7	NC_027304.1	7587555	7594478	106604202	beta-1,4-galactosyltransferase 7	11285	human	B4GALT7	beta-1,4-galactosyltransferase 7	-0.0725648	0.174803	-0.415124	0.678867	0.730244	16.3099	-0.0972014	0.0769813	-1.26266	0.20671	0.767113	16.3099	-0.0362736	0.0772235	-0.469722	0.638554	0.99998	NA	NA	NA	NA	NA	NA	0.104276	0.0980205	0.00625583	0.0909922	0.0693417	0.0216506	-0.214425	0.133764	0.108933	-1.60301	0.11027	-0.099	-0.13354	0.130834	0.307408	-1.02068	0.308453
babam1	NC_027309.1	47579855	47588229	106560574	BRISC and BRCA1 A complex member 1	29086	human	BABAM1	BRISC and BRCA1 A complex member 1	0.957296	0.329045	2.90932	0.00439126	0.141648	194.586	0.0506004	0.0482104	1.04957	0.293914	0.819785	194.586	0.0339814	0.0482602	0.704129	0.481352	0.99998	NA	NA	NA	NA	NA	NA	0.0779212	0.0282131	0.0497081	0.0447151	0.0365486	0.00816645	0.0606173	0.130566	0.642458	0.464265	0.642886	0.028	0.0702474	0.130331	0.589892	0.538992	0.5904
bach2	NC_027305.1	53330753	53433025	106607718	BTB domain and CNC homolog 2	60468	human	BACH2	BTB domain and CNC homolog 2	-0.0291679	0.225177	-0.129533	0.897175	0.782513	55.0598	-0.0147611	0.0746504	-0.197736	0.843252	0.981285	55.0598	-0.0939693	0.0744376	-1.26239	0.206808	0.99998	NA	NA	NA	NA	NA	NA	0.0605803	0.00948484	0.0510955	0.0967315	0.0781307	0.0186009	-0.0203427	0.130253	0.875892	-0.156178	0.876026	-0.009	-0.150749	0.131106	0.250217	-1.14982	0.251381
bafb	NC_027303.1	81328177	81334036	100196858	Barrier-to-autointegration factor B	100196858	Atlantic salmon	bafb	Barrier-to-autointegration factor B	0.356762	0.207513	1.71923	0.0884109	0.379755	925.316	-0.0809536	0.0738154	-1.0967	0.272771	0.805575	925.316	-0.0484589	0.0738824	-0.655893	0.511893	0.99998	NA	NA	NA	NA	NA	NA	0.125589	0.111535	0.0140544	0.114035	0.089012	0.0250228	-0.242758	0.133188	0.0683523	-1.82268	0.0696176	-0.112	-0.172239	0.131605	0.190615	-1.30876	0.191888
bag5	NC_027300.1	28104855	28120260	100380758	BCL2 associated athanogene 5	9529	human	BAG5	BCL2 associated athanogene 5	0.846819	0.47554	1.78075	0.0777387	0.366361	114.752	-0.000254301	0.0325191	-0.00782005	0.993761	0.999581	114.752	0.00664725	0.0325084	0.204478	0.83798	0.99998	NA	NA	NA	NA	grey	0	0.0829055	0.0469305	0.035975	0.0728712	0.0170353	0.0558359	-0.100903	0.130718	0.440168	-0.77191	0.44094	-0.047	-0.0327024	0.130067	0.801484	-0.251427	0.801702
bag6	NC_027301.1	26502583	26518630	106582304	BCL2 associated athanogene 6	7917	human	BAG6	BCL2 associated athanogene 6	0.310207	0.416516	0.744765	0.458016	0.654808	106.471	0.0333453	0.0313829	1.06253	0.287994	0.81647	106.471	0.0445138	0.0312783	1.42315	0.154692	0.99998	NA	NA	NA	NA	NA	NA	0.0798676	0.0191123	0.0607554	0.105946	0.0521809	0.0537654	0.0409627	0.130201	0.753056	0.314612	0.753334	0.019	0.100739	0.131052	0.442074	0.768696	0.442842
bahcc1	NC_027327.1	15925749	15998454	106589590	BAH domain and coiled-coil containing 1	57597	human	BAHCC1	BAH domain and coiled-coil containing 1	-0.807424	0.339344	-2.37937	0.0190805	0.230307	127.956	0.0114553	0.0424786	0.269671	0.787413	0.972717	127.956	0.017908	0.0424557	0.421803	0.673169	0.99998	NA	NA	NA	NA	NA	NA	0.0817848	0.00615119	0.0756336	0.106432	0.0188233	0.0876082	0.0131876	0.130198	0.919321	0.101289	0.919407	0.006	0.0361554	0.130155	0.781175	0.277788	0.781418
baz2a	NC_027312.1	20984395	21022504	106566724	bromodomain adjacent to zinc finger domain 2A	11176	human	BAZ2A	bromodomain adjacent to zinc finger domain 2A	-1.03051	0.492936	-2.09056	0.0388929	0.29534	191.523	0.0536666	0.0313634	1.71112	0.0870592	0.656462	191.523	0.0464795	0.0313648	1.4819	0.138367	0.99998	NA	NA	NA	NA	NA	NA	0.0849068	0.0832275	0.00167932	0.0899014	0.0851896	0.0047118	0.17988	0.131728	0.172083	1.36554	0.173383	0.083	0.164451	0.131176	0.209963	1.25367	0.211203
baz2b	NC_027320.1	14640471	14732354	106581809	bromodomain adjacent to zinc finger domain 2B	29994	human	BAZ2B	bromodomain adjacent to zinc finger domain 2B	-0.334044	0.220234	-1.51677	0.132219	0.435129	13.091	0.0429835	0.0683469	0.628902	0.529413	0.912084	13.091	0.033504	0.0683058	0.490499	0.623781	0.99998	NA	NA	NA	NA	NA	NA	0.0896502	0.0623054	0.0273448	0.100705	0.0385393	0.0621655	0.134072	0.130957	0.305936	1.02379	0.306984	0.062	0.0740877	0.13032	0.569693	0.568504	0.570233
bbs2	NC_027315.1	31193863	31200395	100196720	Bardet-Biedl syndrome 2	583	human	BBS2	Bardet-Biedl syndrome 2	-0.192442	0.309786	-0.62121	0.535758	0.686387	24.6952	-0.0251445	0.055191	-0.45559	0.648685	0.942189	24.6952	0.00965504	0.0551931	0.174932	0.861133	0.99998	NA	NA	NA	NA	NA	NA	0.0613976	0.00416914	0.0572284	0.0710615	0.0384148	0.0326467	0.00893856	0.1302	0.945266	0.0686527	0.945324	0.004	0.073856	0.130326	0.570917	0.566702	0.571455
bbs5	NC_027320.1	16102189	16109347	100195588	Bardet-Biedl syndrome 5	129880	human	BBS5	Bardet-Biedl syndrome 5	-0.1826	0.203716	-0.896348	0.372042	0.614705	22.6052	-0.00862075	0.0727505	-0.118498	0.905673	0.989134	22.6052	0.0304864	0.0726567	0.419595	0.674781	0.99998	NA	NA	NA	NA	NA	NA	0.0397193	0.00536888	0.0343504	0.055243	0.0143904	0.0408526	-0.0115155	0.130255	0.929553	-0.0884075	0.929628	-0.005	0.0276398	0.130138	0.831804	0.212388	0.831988
bbs7	NC_027304.1	23925636	23931857	100380351	Bardet-Biedl syndrome 7	55212	human	BBS7	Bardet-Biedl syndrome 7	0.260562	0.205218	1.26968	0.206902	0.509769	14.5795	0.0529334	0.0714145	0.741213	0.458564	0.89039	14.5795	0.000784569	0.0715529	0.0109649	0.991251	0.99998	NA	NA	NA	NA	NA	NA	0.0394535	0.0276656	0.0117879	0.0416156	0.00993651	0.0316791	0.0593053	0.130253	0.648887	0.45531	0.649305	0.028	0.0190792	0.130088	0.883397	0.146664	0.883522
bbs9	NC_027301.1	22533818	22728998	106581206	Bardet-Biedl syndrome 9	27241	human	BBS9	Bardet-Biedl syndrome 9	0.223428	0.291506	0.76646	0.44506	0.648802	21.388	0.0308064	0.0529311	0.582009	0.560561	0.917667	21.388	0.0394819	0.0528641	0.746856	0.45515	0.99998	NA	NA	NA	NA	NA	NA	0.0768512	0.020934	0.0559172	0.0914382	0.0277622	0.063676	0.0448908	0.130255	0.730367	0.344638	0.730673	0.021	0.0533361	0.130196	0.682056	0.409659	0.682427
bcap29	NC_027316.1	38662753	38677915	106576119	B-cell receptor associated protein 29	55973	human	BCAP29	B-cell receptor associated protein 29	0.0611612	0.150951	0.405173	0.686144	0.731923	10.6798	0.0658214	0.105843	0.62188	0.534021	0.913147	10.6798	0.0897972	0.105681	0.849699	0.395492	0.99998	NA	NA	NA	NA	NA	NA	0.0618205	0.046776	0.0150445	0.0694439	0.0485807	0.0208632	0.100478	0.130635	0.441804	0.76915	0.442573	0.047	0.0935386	0.130604	0.473867	0.716201	0.474575
bcap31	NC_027312.1	10359640	10381426	106566495	B-cell receptor associated protein 31	10134	human	BCAP31	B-cell receptor associated protein 31	0.678483	0.579987	1.16982	0.244623	0.534776	536.326	0.0152188	0.0275203	0.553003	0.580262	0.923356	536.326	0.0240356	0.0274813	0.874617	0.381782	0.99998	NA	NA	NA	NA	NA	NA	0.0684871	0.0355428	0.0329442	0.0960138	0.066791	0.0292228	0.0763003	0.130534	0.558866	0.584526	0.559425	0.036	0.12933	0.131642	0.325885	0.982436	0.326891
bcas2	NC_027312.1	26133039	26135604	100196191	breast carcinoma amplified sequence 2	10286	human	BCAS2	BCAS2, pre-mRNA processing factor	-0.173544	0.346313	-0.501118	0.617298	0.714499	38.8825	-0.0653989	0.0491306	-1.33112	0.183148	0.752352	38.8825	-0.041293	0.0492433	-0.838551	0.401722	0.99998	NA	NA	NA	NA	NA	NA	0.0881338	0.0830795	0.00505438	0.0736499	0.044911	0.0287389	-0.180336	0.132416	0.173234	-1.36189	0.174532	-0.083	-0.0863106	0.130338	0.507838	-0.662208	0.508484
bcas3	NC_027308.1	111000000	111000000	106612862	BCAS3, microtubule associated cell migration factor	54828	human	BCAS3	BCAS3, microtubule associated cell migration factor	0.0348782	0.224781	0.155165	0.876978	0.778377	14.0747	0.0196805	0.0705482	0.278966	0.780271	0.97157	14.0747	0.0148523	0.0705215	0.210607	0.833194	0.99998	NA	NA	NA	NA	NA	NA	0.0592605	0.059039	0.000221496	0.0702955	0.0578792	0.0124163	0.126942	0.130896	0.332147	0.969798	0.33314	0.059	0.11165	0.130929	0.393798	0.85275	0.394662
bcl11a	NC_027317.1	16650149	16700037	106576982	B-cell CLL/lymphoma 11A	53335	human	BCL11A	B-cell CLL/lymphoma 11A	-0.997039	0.428115	-2.3289	0.021708	0.242714	229.541	0.0172506	0.0375427	0.459492	0.645881	0.941554	229.541	0.00366246	0.0375411	0.0975589	0.922283	0.99998	NA	NA	NA	NA	NA	NA	0.0706772	0.019378	0.0512993	0.084817	0.00583524	0.0789818	0.0415496	0.130243	0.749714	0.319017	0.749996	0.019	0.0112012	0.130047	0.931361	0.0861325	0.931434
bcl2l11	NC_027317.1	24960599	24978142	106577108	BCL2 like 11	10018	human	BCL2L11	BCL2 like 11	-0.161114	0.268946	-0.599058	0.550377	0.691184	30.4837	-0.0924888	0.061229	-1.51054	0.130906	0.713841	30.4837	-0.0926175	0.0612508	-1.5121	0.130508	0.99998	NA	NA	NA	NA	NA	NA	0.0941867	0.0941867	0	0.095623	0.0954652	0.000157787	-0.204173	0.132249	0.122625	-1.54385	0.123965	-0.094	-0.184461	0.131401	0.160379	-1.4038	0.161694
bcl2l12	NC_027302.1	50787355	50809472	106600713	BCL2 like 12	83596	human	BCL2L12	BCL2 like 12	0.447112	0.272673	1.63973	0.103943	0.399726	45.5751	-0.0349469	0.0532547	-0.656223	0.511681	0.908577	45.5751	-0.0228829	0.0532987	-0.429334	0.667681	0.99998	NA	NA	NA	NA	NA	NA	0.0958675	0.0685997	0.0272678	0.104856	0.0644399	0.040416	-0.148526	0.131954	0.260339	-1.12559	0.261483	-0.069	-0.124187	0.1309	0.342766	-0.948715	0.343736
bcl6	NC_027302.1	11437941	11443529	100195284	B-cell lymphoma 6 protein homolog	109056840	common carp	LOC109056840	B-cell lymphoma 6 protein homolog	0.196646	0.158933	1.23729	0.218639	0.517556	56.7174	-0.0587294	0.1074	-0.546827	0.584497	0.925141	56.7174	-0.0565056	0.10737	-0.526269	0.598701	0.99998	NA	NA	NA	NA	NA	NA	0.0890145	0.00105085	0.0879637	0.0928328	0.0094601	0.0833727	0.00225319	0.130209	0.986194	0.0173044	0.986208	0.001	-0.0181589	0.130045	0.888948	-0.139636	0.889067
bcl7a	NC_027319.1	25894458	25901794	100196369	BCL tumor suppressor 7A	605	human	BCL7A	BCL tumor suppressor 7A	0.360632	0.35514	1.01547	0.312132	0.582115	38.1034	0.0381548	0.0466401	0.818069	0.413318	0.876374	38.1034	0.0277553	0.0466614	0.594824	0.551961	0.99998	NA	NA	NA	NA	NA	NA	0.0736974	0.0390259	0.0346715	0.0750133	0.0538677	0.0211456	0.0837695	0.130472	0.520841	0.642049	0.521464	0.039	0.103744	0.130655	0.427178	0.794029	0.427976
bcl7b	NC_027308.1	106000000	106000000	100195125	B-cell CLL/lymphoma 7b	9275	human	BCL7B	BCL tumor suppressor 7B	0.251557	0.324214	0.775898	0.43949	0.646413	40.6003	-0.0158806	0.0487061	-0.32605	0.744387	0.96538	40.6003	-0.032169	0.0486993	-0.660565	0.508892	0.99998	NA	NA	NA	NA	NA	NA	0.049901	0.0294983	0.0204027	0.0804093	0.0685118	0.0118975	-0.0633672	0.130517	0.627314	-0.485511	0.627765	-0.03	-0.131919	0.130725	0.312913	-1.00913	0.313946
bclx	NC_027312.1	8034714	8061988	100196057	Apoptosis regulator Bcl-X	598	human	BCL2L1	BCL2 like 1	0.116058	0.181139	0.640716	0.523052	0.680883	9.09925	-0.0802277	0.0876668	-0.915143	0.360117	0.853951	9.09925	-0.0683605	0.0878268	-0.778356	0.436359	0.99998	NA	NA	NA	NA	NA	NA	0.0611035	0.00836992	0.0527335	0.0720196	0.0202302	0.0517894	-0.0179553	0.13028	0.890382	-0.137821	0.890499	-0.008	-0.0388246	0.130043	0.765282	-0.298551	0.765545
bcmo1	NC_027325.1	19051298	19058781	101448034	beta-carotene 15,15'-monooxygenase 1	101448034	Atlantic salmon	bcmo1	beta-carotene 15,15'-monooxygenase 1	-0.408231	0.193998	-2.10431	0.0376509	0.291742	15.6358	-0.0292898	0.0774649	-0.378105	0.705353	0.95684	15.6358	-0.0516178	0.0774626	-0.666358	0.505182	0.99998	NA	NA	NA	NA	NA	NA	0.0520091	0.01368	0.0383292	0.0663161	0.0481907	0.0181254	-0.0293647	0.130375	0.821798	-0.225233	0.821993	-0.014	-0.0926498	0.130456	0.477581	-0.710199	0.478282
bdh2	NC_027311.1	31291797	31315727	100196895	3-hydroxybutyrate dehydrogenase 2	56898	human	BDH2	3-hydroxybutyrate dehydrogenase 2	0.351566	0.295373	1.19024	0.236537	0.529214	73.2247	0.0584318	0.0535917	1.09031	0.275575	0.80862	73.2247	0.0705856	0.0534698	1.3201	0.186801	0.99998	NA	NA	NA	NA	NA	NA	0.0737558	0.0506507	0.0231051	0.0773909	0.0623768	0.015014	0.108857	0.130747	0.405084	0.832576	0.405925	0.051	0.120355	0.130999	0.358226	0.91875	0.359164
becn1	NC_027318.1	56141227	56151126	100194789	beclin 1	8678	human	BECN1	beclin 1	-0.151579	0.316836	-0.478415	0.633313	0.719313	44.8539	-0.0478724	0.0474022	-1.00992	0.312534	0.827372	44.8539	0.00136442	0.0475002	0.0287245	0.977084	0.99998	NA	NA	NA	NA	NA	NA	0.0886946	0.0695944	0.0191002	0.0642601	0.00582126	0.0584388	-0.150768	0.132042	0.253528	-1.14182	0.254685	-0.07	-0.0111721	0.13002	0.931525	-0.0859258	0.931598
bet1	NC_027326.1	30322690	30325806	100196510	Bet1 golgi vesicular membrane trafficking protein	10282	human	BET1	Bet1 golgi vesicular membrane trafficking protein	0.0770555	0.285216	0.270165	0.787544	0.759538	30.2427	-0.0463833	0.0597271	-0.776588	0.437402	0.8836	30.2427	-0.0270279	0.0598243	-0.451788	0.651422	0.99998	NA	NA	NA	NA	NA	NA	0.0580078	0.0383686	0.0196392	0.0486623	0.0262243	0.022438	-0.0823981	0.130523	0.527849	-0.631293	0.52846	-0.038	-0.050367	0.130155	0.698774	-0.386976	0.699123
bet1l	NC_027322.1	36788545	36792974	106584544	Bet1 golgi vesicular membrane trafficking protein like	51272	human	BET1L	Bet1 golgi vesicular membrane trafficking protein like	-0.262255	0.317474	-0.826069	0.410569	0.632997	44.8178	0.0153779	0.048801	0.315114	0.752675	0.967597	44.8178	0.0293709	0.0487412	0.602589	0.546782	0.99998	NA	NA	NA	NA	NA	NA	0.0672877	0.0210026	0.0462851	0.0762421	0.0430706	0.0331715	0.0450368	0.130252	0.729519	0.345766	0.729827	0.021	0.0828431	0.130412	0.525272	0.63524	0.525887
bglap	NC_027305.1	31779746	31781518	100192339	bone gamma-carboxyglutamate protein	632	human	BGLAP	bone gamma-carboxyglutamate protein	0.16034	0.0871315	1.84021	0.0684586	0.351725	904.005	-0.196082	0.17697	-1.10799	0.267865	0.801772	904.005	-0.147139	0.177013	-0.831232	0.405843	0.99998	NA	NA	NA	NA	NA	NA	0.056148	0.0245776	0.0315704	0.053449	0.00191468	0.0515343	-0.0527623	0.130408	0.685776	-0.404594	0.686142	-0.025	-0.00367486	0.130026	0.977453	-0.0282625	0.977477
bgn	NC_027312.1	10696966	10722690	100294505	biglycan	633	human	BGN	biglycan	0.583597	0.216416	2.69665	0.00811658	0.174484	757.421	-0.00014105	0.0769369	-0.00183332	0.998537	0.999581	757.421	-0.0323758	0.0768656	-0.4212	0.673609	0.99998	NA	NA	NA	NA	NA	NA	0.0708709	0.0272486	0.0436223	0.0761548	0.00593552	0.0702193	0.0584336	0.130284	0.653785	0.44851	0.654197	0.027	0.0113937	0.130047	0.930184	0.0876127	0.930259
bhlh3	NC_027309.1	94254234	94258025	100306850	Class B basic helix-loop-helix protein 3	100306850	Atlantic salmon	bhlh3	Class B basic helix-loop-helix protein 3	-0.423521	0.212058	-1.99719	0.0482961	0.313861	12.4586	-0.0242456	0.0817304	-0.296653	0.766731	0.970492	12.4586	-0.0283256	0.0817241	-0.346601	0.728891	0.99998	NA	NA	NA	NA	NA	NA	0.0830587	0.0377204	0.0453383	0.0701441	0.00877804	0.0613661	0.0809389	0.130448	0.53495	0.620468	0.535549	0.038	0.0168529	0.130072	0.896909	0.129567	0.89702
bhmt	NC_027310.1	57377522	57382712	100194600	betaine-homocysteine methyltransferase	81508	Norway rat	Bhmt	betaine-homocysteine S-methyltransferase	-0.111093	0.180829	-0.614354	0.540262	0.68755	600.403	-0.160511	0.0814871	-1.96977	0.0488644	0.581492	600.403	-0.148408	0.0815425	-1.82001	0.0687576	0.99998	NA	NA	NA	NA	NA	NA	0.12813	0.12813	-2.77556e-17	0.131957	0.131957	-1.66533e-16	-0.281005	0.134342	0.0364645	-2.09171	0.0375338	-0.129	-0.256409	0.132624	0.0531926	-1.93335	0.0543888
bi1	NC_027314.1	87985712	87990552	100195634	Probable Bax inhibitor 1	7009	human	TMBIM6	transmembrane BAX inhibitor motif containing 6	0.760486	0.34412	2.20995	0.0291991	0.266367	142.082	0.088323	0.0472554	1.86905	0.0616152	0.607941	142.082	0.0432568	0.0474809	0.911035	0.362277	0.99998	NA	NA	NA	NA	NA	NA	0.099315	0.099315	-1.38778e-17	0.0674745	0.0614832	0.00599126	0.21511	0.13226	0.103861	1.62642	0.105196	0.099	0.118449	0.130735	0.364921	0.906028	0.365845
bicc1	NC_027317.1	21956372	22037527	106577067	BicC family RNA binding protein 1	80114	human	BICC1	BicC family RNA binding protein 1	-0.510196	0.322138	-1.58378	0.116141	0.417803	47.7482	-0.0201009	0.0480259	-0.418543	0.67555	0.949673	47.7482	-0.0141348	0.0480341	-0.294266	0.768555	0.99998	NA	NA	NA	NA	NA	NA	0.0587218	0.0115024	0.0472194	0.0687889	0.0142622	0.0545267	-0.0246891	0.130368	0.849794	-0.189381	0.849957	-0.012	-0.0273711	0.130039	0.833291	-0.210483	0.833472
bin2	NC_027311.1	40532362	40564982	100195708	Bridging integrator 2	51411	human	BIN2	bridging integrator 2	0.177259	0.281785	0.629058	0.530627	0.684004	110.48	0.106652	0.0575143	1.85435	0.0636889	0.613769	110.48	0.0477846	0.057769	0.827167	0.408143	0.99998	NA	NA	NA	NA	NA	NA	0.119037	0.107962	0.0110752	0.0620046	0.0507652	0.0112395	0.23468	0.133143	0.0779652	1.76262	0.0792596	0.108	0.0978381	0.130764	0.454336	0.748206	0.455081
bl1s2	NC_027322.1	22033361	22049819	100195793	Biogenesis of lysosome-related organelles complex-1 subunit 2	282991	human	BLOC1S2	biogenesis of lysosomal organelles complex 1 subunit 2	-0.374809	0.294466	-1.27284	0.205782	0.509063	29.7659	-0.106336	0.0582275	-1.82621	0.067819	0.619842	29.7659	-0.0839435	0.0584169	-1.43697	0.150725	0.99998	NA	NA	NA	NA	NA	NA	0.13273	0.118842	0.0138881	0.131551	0.115788	0.015763	-0.259714	0.133773	0.0522027	-1.94146	0.0533931	-0.119	-0.224799	0.132355	0.0894206	-1.69846	0.0907385
blm	NC_027309.1	84089270	84122223	106561169	Bloom syndrome RecQ like helicase	641	human	BLM	Bloom syndrome RecQ like helicase	0.405761	0.288135	1.40823	0.161908	0.47021	41.7757	0.0380755	0.052974	0.718758	0.47229	0.897921	41.7757	0.0184718	0.0530105	0.348455	0.727499	0.99998	NA	NA	NA	NA	NA	NA	0.0487312	0.0251363	0.0235949	0.0477265	0.000852583	0.0468739	0.053919	0.130308	0.679036	0.413779	0.679411	0.025	0.00163642	0.13003	0.989959	0.012585	0.98997
blmh	NC_027319.1	47237852	47257724	106580795	bleomycin hydrolase	642	human	BLMH	bleomycin hydrolase	-0.0547241	0.156781	-0.349048	0.727727	0.745628	59.5292	0.0490838	0.100739	0.487236	0.626091	0.936512	59.5292	0.0126082	0.100748	0.125145	0.900409	0.99998	NA	NA	NA	NA	NA	NA	0.0876722	0.00907295	0.0785993	0.0884649	0.0310335	0.0574314	-0.0194529	0.130209	0.881239	-0.149398	0.881367	-0.009	-0.0596238	0.130209	0.647017	-0.45791	0.647438
bloc1s1	NC_027321.1	53041690	53053539	100194527	lysosome-related organelle complex-1 subunit 1	100194527	Atlantic salmon	bloc1s1	lysosome-related organelle complex-1 subunit 1	-0.0587845	0.36912	-0.159256	0.873762	0.77804	109.252	0.0728552	0.0458302	1.58968	0.111908	0.686953	109.252	0.0567306	0.0458976	1.23602	0.216449	0.99998	NA	NA	NA	NA	NA	NA	0.0882104	0.0878917	0.000318629	0.0809741	0.0736704	0.00730372	0.189791	0.131626	0.149331	1.4419	0.150657	0.088	0.142029	0.130883	0.277848	1.08517	0.278955
bloc1s5	NC_027328.1	20313284	20316411	106590249	biogenesis of lysosomal organelles complex 1 subunit 5	63915	human	BLOC1S5	biogenesis of lysosomal organelles complex 1 subunit 5	-0.170966	0.359415	-0.47568	0.635254	0.71997	43.557	0.0724652	0.0421848	1.7178	0.0858322	0.655239	43.557	0.0350387	0.0422829	0.828673	0.407289	0.99998	NA	NA	NA	NA	NA	NA	0.10216	0.0678231	0.0343373	0.0628959	0.0211743	0.0417217	0.146223	0.131333	0.265547	1.11338	0.26668	0.068	0.0406659	0.13014	0.754677	0.312478	0.754953
blvra	NC_027313.1	25584811	25593388	106569211	biliverdin reductase A	644	human	BLVRA	biliverdin reductase A	-0.602575	0.348831	-1.72741	0.0869258	0.379157	97.1771	-0.0456792	0.0486404	-0.939121	0.347669	0.846744	97.1771	-0.0525202	0.0486332	-1.07992	0.280176	0.99998	NA	NA	NA	NA	NA	NA	0.0647235	0.0589793	0.00574418	0.0685731	0.0631504	0.00542275	-0.127058	0.131082	0.332394	-0.969302	0.333387	-0.059	-0.121601	0.130689	0.352132	-0.930463	0.353082
blvrb	NC_027319.1	45770898	45773690	106580739	biliverdin reductase B	645	human	BLVRB	biliverdin reductase B	0.171854	0.240747	0.713838	0.476853	0.661576	63.106	0.0311067	0.0609691	0.510205	0.609908	0.930777	63.106	0.0573136	0.0608653	0.941646	0.346374	0.99998	NA	NA	NA	NA	blue	2	0.0954645	0.011732	0.0837325	0.0925471	0.0571302	0.0354169	0.0251568	0.130231	0.846825	0.193171	0.846991	0.012	0.11012	0.130833	0.399964	0.841686	0.400816
bmi1a	NC_027328.1	28095017	28103631	100380496	B lymphoma Mo-MLV insertion region 1a	100380496	Atlantic salmon	bmi1a	B lymphoma Mo-MLV insertion region 1a	-0.677407	0.357542	-1.89462	0.0607921	0.336625	67.1963	-0.00880901	0.0425187	-0.207179	0.83587	0.980879	67.1963	0.00311483	0.04251	0.0732728	0.941589	0.99998	NA	NA	NA	NA	NA	NA	0.0630814	0.0302828	0.0327986	0.0822171	0.0103091	0.071908	-0.0650626	0.13055	0.618222	-0.498372	0.618686	-0.03	-0.0197859	0.13003	0.879058	-0.152164	0.879188
bmp4	NC_027300.1	29842348	29857047	100194815	bone morphogenetic protein 4	652	human	BMP4	bone morphogenetic protein 4	0.112733	0.340202	0.33137	0.741001	0.749748	40.1334	-0.0707392	0.0442239	-1.59957	0.109694	0.684031	40.1334	-0.0338294	0.0443959	-0.761995	0.446063	0.99998	NA	NA	NA	NA	NA	NA	0.122328	0.111098	0.0112298	0.0748185	0.0481282	0.0266903	-0.243106	0.133929	0.0694954	-1.81519	0.0707647	-0.112	-0.092499	0.130358	0.477968	-0.709575	0.478668
bnip3	NC_027317.1	19186746	19194159	106577024	BCL2 interacting protein 3	664	human	BNIP3	BCL2 interacting protein 3	-0.121476	0.215725	-0.563107	0.574518	0.700912	154.465	0.00679152	0.0658004	0.103214	0.917793	0.992612	154.465	0.0103552	0.0657683	0.157449	0.874891	0.99998	NA	NA	NA	NA	blue	2	0.104877	0.0453129	0.0595643	0.0939032	0.0460105	0.0478926	-0.0976017	0.130982	0.45618	-0.745152	0.456921	-0.045	-0.0884261	0.130349	0.497531	-0.678379	0.498196
bnip3l	NC_027310.1	70609693	70624056	100196650	BCL2/adenovirus E1B interacting protein 3-like	554650	zebrafish	bnip3lb	BCL2/adenovirus E1B interacting protein 3-like b	-0.0321245	0.300256	-0.106991	0.914993	0.785451	177.058	0.0107055	0.0484542	0.220941	0.825138	0.979522	177.058	0.0461752	0.0483418	0.955182	0.339486	0.99998	NA	NA	NA	NA	yellow	4	0.107131	0.0192524	0.0878787	0.0884521	0.0426157	0.0458365	-0.0413082	0.130328	0.751278	-0.316955	0.751558	-0.019	0.0819696	0.130429	0.529702	0.628461	0.53031
bod1l1	NC_027304.1	18744723	18758357	106604488	biorientation of chromosomes in cell division 1 like 1	259282	human	BOD1L1	biorientation of chromosomes in cell division 1 like 1	-0.148841	0.340064	-0.437686	0.66248	0.726312	73.6596	0.0521388	0.0478651	1.08929	0.276028	0.808672	73.6596	-0.0222019	0.0478914	-0.463589	0.642942	0.99998	NA	NA	NA	NA	NA	NA	0.067791	0.0573942	0.0103968	0.0708058	0.0411869	0.0296189	0.123504	0.130938	0.345565	0.943226	0.34653	0.057	-0.0791703	0.130331	0.54355	-0.607454	0.544134
bola1	NC_027304.1	56071910	56073629	100196009	bolA homolog 1 (E. coli)	100196009	Atlantic salmon	bola1	bolA homolog 1 (E. coli)	-0.0997209	0.352277	-0.283075	0.777656	0.758012	122.119	0.0141624	0.0466267	0.30374	0.761326	0.96961	122.119	-0.000455796	0.0466193	-0.00977697	0.992199	0.99998	NA	NA	NA	NA	NA	NA	0.049935	0.0103014	0.0396336	0.0675506	0.00188855	0.0656621	0.0220884	0.130223	0.86531	0.169619	0.865455	0.01	0.00362486	0.130031	0.97776	0.0278768	0.977784
bola2	NC_027317.1	39627420	39629694	100196495	BolA-like protein 2	107984053	human	LOC107984053	bolA-like protein 2	0.101216	0.355163	0.284986	0.776196	0.757724	170.18	-0.02448	0.0388314	-0.630418	0.528421	0.912002	170.18	-0.0125256	0.0388381	-0.322509	0.747067	0.99998	NA	NA	NA	NA	NA	NA	0.0841665	0.0821139	0.00205255	0.0830451	0.0715343	0.0115108	-0.179215	0.133337	0.178922	-1.34408	0.180213	-0.083	-0.13805	0.131247	0.292873	-1.05184	0.293949
bola3	NC_027310.1	18684845	18688980	100196356	BolA-like protein 3	388962	human	BOLA3	bolA family member 3	-0.155225	0.188972	-0.82142	0.4132	0.633909	9.75544	-0.0544701	0.0821111	-0.663371	0.507093	0.906597	9.75544	-0.0467008	0.0821627	-0.568395	0.569767	0.99998	NA	NA	NA	NA	NA	NA	0.0566918	0.00905305	0.0476388	0.0614357	0.0183777	0.043058	-0.0194222	0.13029	0.881499	-0.149069	0.881627	-0.009	-0.0352678	0.130032	0.786219	-0.271224	0.786456
bop1	NC_027326.1	32584213	32667989	100380787	block of proliferation 1	23246	human	BOP1	block of proliferation 1	-0.00663269	0.374065	-0.0177314	0.985886	0.797481	112.593	0.044563	0.0450331	0.989561	0.322389	0.833049	112.593	0.0254588	0.0450531	0.565084	0.572017	0.99998	NA	NA	NA	NA	NA	NA	0.0644916	0.0598672	0.00462437	0.0478929	0.0298416	0.0180513	0.128889	0.130986	0.325121	0.983989	0.326129	0.06	0.0573151	0.130165	0.659701	0.440326	0.660104
borcs7	NC_027317.1	13082079	13084823	106576694	BLOC-1 related complex subunit 7	119032	human	BORCS7	BLOC-1 related complex subunit 7	0.117177	0.202252	0.579362	0.56354	0.695854	15.0628	0.0679772	0.0769436	0.883467	0.376984	0.861513	15.0628	0.125674	0.0764644	1.64356	0.100268	0.99998	NA	NA	NA	NA	NA	NA	0.0837201	0.0366774	0.0470426	0.118772	0.0914435	0.0273285	0.078651	0.130357	0.546274	0.603352	0.546854	0.037	0.177792	0.132377	0.179247	1.34308	0.180537
borcs8	NC_027315.1	38340717	38347658	106573586	BLOC-1 related complex subunit 8	729991	human	BORCS8	BLOC-1 related complex subunit 8	0.158587	0.242609	0.653673	0.514699	0.67831	23.8922	-0.0266462	0.0586612	-0.454238	0.649657	0.94258	23.8922	-0.0125145	0.058654	-0.213361	0.831045	0.99998	NA	NA	NA	NA	yellow	4	0.0925539	0.0304187	0.0621353	0.107667	0.0386334	0.0690339	-0.0653341	0.130496	0.616611	-0.50066	0.617077	-0.03	-0.0742083	0.130213	0.568745	-0.569901	0.569287
borea	NC_027326.1	7538404	7544010	100195587	Borealin	55143	human	CDCA8	cell division cycle associated 8	0.815486	0.21031	3.87754	0.000180778	0.0390954	147.361	-0.196212	0.0771899	-2.54193	0.0110242	0.452972	147.361	-0.163474	0.077447	-2.11079	0.0347905	0.99998	NA	NA	blue	2	NA	NA	0.141722	0.13696	0.00476126	0.137841	0.121003	0.0168379	-0.299549	0.134062	0.0254567	-2.2344	0.0263938	-0.137	-0.234889	0.132281	0.0757848	-1.77569	0.0770734
bpi	NC_027312.1	21814206	21821375	100196705	Bactericidal permeability-increasing protein	671	human	BPI	bactericidal/permeability-increasing protein	0.0201016	0.227714	0.0882758	0.929819	0.787262	51.2861	-0.00916275	0.0723827	-0.126588	0.899267	0.988217	51.2861	-0.0130856	0.0723549	-0.180853	0.856483	0.99998	NA	NA	NA	NA	NA	NA	0.070546	0.00652492	0.0640211	0.0693949	0.0242458	0.0451491	-0.0139894	0.130202	0.914437	-0.107443	0.914529	-0.007	-0.046575	0.130175	0.720501	-0.357789	0.720821
bpifb2	NC_027321.1	12694011	12701159	106582838	BPI fold containing family B member 2	80341	human	BPIFB2	BPI fold containing family B member 2	-0.620012	0.246106	-2.51928	0.0132099	0.205265	108.534	-0.10382	0.0673371	-1.5418	0.123123	0.70249	108.534	-0.0845627	0.0674039	-1.25457	0.209636	0.99998	NA	NA	NA	NA	NA	NA	0.0831214	0.0718901	0.0112312	0.0884188	0.0549699	0.0334489	-0.155195	0.131499	0.23792	-1.1802	0.239109	-0.072	-0.105783	0.130557	0.4178	-0.810244	0.418616
brap	NC_027300.1	115000000	115000000	106562673	BRCA1 associated protein	8315	human	BRAP	BRCA1 associated protein	0.743652	0.427237	1.74061	0.0845744	0.377186	92.2748	-0.00731307	0.035338	-0.206946	0.836052	0.980879	92.2748	-0.0248336	0.0353109	-0.703284	0.481879	0.99998	NA	NA	NA	NA	NA	NA	0.0792726	0.0271676	0.052105	0.0885275	0.0690603	0.0194672	-0.0583262	0.130432	0.654747	-0.447177	0.655157	-0.027	-0.133072	0.130833	0.309097	-1.01712	0.310139
brca1	NC_027318.1	56100511	56142022	106579155	BRCA1, DNA repair associated	672	human	BRCA1	BRCA1, DNA repair associated	-0.0127043	0.223619	-0.0568121	0.954799	0.792762	32.2893	0.0277709	0.0688418	0.403401	0.686653	0.952822	32.2893	0.0175429	0.0688369	0.254848	0.798841	0.99998	NA	NA	NA	NA	NA	NA	0.052575	0.0338711	0.0187039	0.0667062	0.0266178	0.0400884	0.0726878	0.130412	0.577275	0.557369	0.577803	0.034	0.0511361	0.130194	0.69449	0.39277	0.694844
brca2	NC_027308.1	93459536	93502355	106612363	BRCA2, DNA repair associated	675	human	BRCA2	BRCA2, DNA repair associated	0.325717	0.372239	0.87502	0.383487	0.61954	75.1251	0.0194432	0.0425579	0.456866	0.647768	0.942168	75.1251	0.0220326	0.0425476	0.517834	0.604574	0.99998	NA	NA	NA	NA	NA	NA	0.0646682	0.0400892	0.024579	0.0823829	0.0515624	0.0308206	0.0861121	0.130556	0.509524	0.659579	0.510167	0.04	0.0991925	0.130476	0.447115	0.760234	0.447874
brd1	NC_027322.1	38108333	38120849	106584573	bromodomain containing 1	23774	human	BRD1	bromodomain containing 1	-0.598479	0.25149	-2.37973	0.0190627	0.230277	23.3943	0.0711014	0.0587391	1.21046	0.226102	0.776508	23.3943	0.0850464	0.058638	1.45036	0.146957	0.99998	NA	NA	NA	NA	NA	NA	0.0917335	0.0782187	0.0135147	0.117422	0.116352	0.00107064	0.168769	0.131602	0.199694	1.28242	0.200952	0.078	0.227319	0.133364	0.0882864	1.70451	0.0896025
brd2	NC_027326.1	10227934	10242213	100137036	bromodomain containing 2	6046	human	BRD2	bromodomain containing 2	-0.293865	0.248153	-1.18421	0.238906	0.531156	41.1117	0.0451347	0.0651073	0.693236	0.488161	0.901942	41.1117	0.004088	0.0651387	0.0627584	0.949959	0.99998	NA	NA	NA	NA	NA	NA	0.0589909	0.0426524	0.0163386	0.0489249	0.00303602	0.0458889	0.0915546	0.130481	0.482886	0.701669	0.483577	0.043	-0.00582704	0.130026	0.964255	-0.0448145	0.964293
brd7	NC_027325.1	29327034	29336743	100196750	bromodomain containing 7	29117	human	BRD7	bromodomain containing 7	0.06683	0.370814	0.180225	0.857311	0.775335	446.479	0.0125771	0.0430902	0.291878	0.77038	0.97095	446.479	-0.00153923	0.0430736	-0.0357348	0.971494	0.99998	NA	NA	NA	NA	NA	NA	0.0670336	0.0111353	0.0558983	0.0600323	0.0263725	0.0336598	-0.0238867	0.130281	0.854526	-0.183347	0.854683	-0.011	-0.0506475	0.130164	0.697198	-0.389105	0.697549
brdt	NC_027309.1	34125929	34141932	106560311	bromodomain testis associated	676	human	BRDT	bromodomain testis associated	-0.441014	0.531796	-0.829292	0.408751	0.632246	125.359	0.00122524	0.0294749	0.0415688	0.966842	0.99782	125.359	0.00535549	0.0294688	0.181734	0.855791	0.99998	NA	NA	NA	NA	NA	NA	0.0648572	0.0087	0.0561572	0.0938701	0.00744521	0.0864249	-0.0186587	0.130247	0.886087	-0.143257	0.88621	-0.009	0.0142919	0.130049	0.912492	0.109896	0.912585
bre	NC_027308.1	3732419	3945774	106610606	BRISC and BRCA1 A complex member 2	9577	human	BABAM2	BRISC and BRCA1 A complex member 2	0.116334	0.194709	0.597477	0.551428	0.691351	28.2518	-0.00712302	0.0769947	-0.0925132	0.92629	0.992828	28.2518	0.0236976	0.076954	0.307946	0.758124	0.99998	NA	NA	NA	NA	NA	NA	0.0830546	0.0222971	0.0607575	0.0883989	0.00882973	0.0795692	-0.0478912	0.130474	0.713578	-0.367055	0.713907	-0.022	0.0169529	0.130076	0.896305	0.130331	0.896416
brf2	NC_027300.1	121000000	121000000	106564694	BRF2, RNA polymerase III transcription initiation factor subunit	55290	human	BRF2	BRF2, RNA polymerase III transcription initiation factor subunit	-0.212953	0.21685	-0.982029	0.32826	0.590977	14.9266	-0.0703816	0.0708269	-0.993714	0.320362	0.831802	14.9266	-0.119917	0.0706358	-1.69768	0.0895672	0.99998	NA	NA	NA	NA	NA	NA	0.107359	0.0247414	0.0826173	0.143299	0.0626712	0.0806275	-0.0531758	0.13059	0.683864	-0.407196	0.684233	-0.025	-0.120761	0.130909	0.356277	-0.922483	0.357219
bri3	NC_027302.1	82790761	82793572	100195122	brain protein I3	25798	human	BRI3	brain protein I3	0.261834	0.211976	1.23521	0.219409	0.517805	23.8885	0.11183	0.0789174	1.41706	0.156467	0.732104	23.8885	0.117844	0.0788255	1.495	0.134914	0.99998	NA	NA	NA	NA	NA	NA	0.0831645	0.0681269	0.0150376	0.0969503	0.0939033	0.00304703	0.1468	0.131187	0.263133	1.11902	0.264271	0.068	0.181667	0.131572	0.167359	1.38074	0.168665
bri3bp	NC_027323.1	42955190	42963769	100380548	BRI3 binding protein	140707	human	BRI3BP	BRI3 binding protein	0.168948	0.280647	0.601995	0.548428	0.690419	36.0429	0.0962687	0.0571386	1.68483	0.0920218	0.660095	36.0429	0.0449196	0.0574128	0.782396	0.433982	0.99998	NA	NA	NA	NA	NA	NA	0.0767478	0.0754249	0.00132286	0.0515184	0.0290315	0.0224869	0.162658	0.13137	0.215655	1.23817	0.216885	0.075	0.0557687	0.130186	0.668378	0.428376	0.668768
brip1	NC_027319.1	55310412	55345333	106580998	BRCA1 interacting protein C-terminal helicase 1	83990	human	BRIP1	BRCA1 interacting protein C-terminal helicase 1	0.430762	0.185749	2.31906	0.0222564	0.243604	23.9328	-0.0844518	0.081475	-1.03654	0.299952	0.820638	23.9328	-0.0580698	0.0816054	-0.711592	0.476717	0.99998	NA	NA	NA	NA	NA	NA	0.103278	0.0554297	0.0478478	0.10171	0.0491375	0.0525724	-0.119803	0.13161	0.362668	-0.910293	0.363597	-0.056	-0.0945403	0.130576	0.46905	-0.724025	0.469767
brix1	NC_027312.1	99044891	99052721	100196371	BRX1, biogenesis of ribosomes	55299	human	BRIX1	BRX1, biogenesis of ribosomes	-0.0585279	0.275332	-0.212572	0.832058	0.768837	114.449	-0.0173713	0.066418	-0.261545	0.793672	0.973572	114.449	0.000172283	0.0663917	0.00259494	0.99793	0.99998	NA	NA	NA	NA	NA	NA	0.0482863	0.00352893	0.0447574	0.0839498	0.0327848	0.051165	-0.00756664	0.130211	0.953661	-0.0581106	0.95371	-0.004	0.0629772	0.130187	0.628568	0.483743	0.629017
brox	NC_027314.1	37179047	37186779	100194787	BRO1 domain and CAAX motif containing	148362	human	BROX	BRO1 domain and CAAX motif containing	-0.373514	0.307812	-1.21345	0.227582	0.524131	82.1482	-0.062208	0.0484256	-1.28461	0.198929	0.764667	82.1482	-0.044416	0.0485119	-0.915569	0.359893	0.99998	NA	NA	NA	NA	NA	NA	0.118504	0.101485	0.0170181	0.10034	0.0860233	0.0143162	-0.221148	0.133161	0.0967627	-1.66075	0.0980907	-0.102	-0.166048	0.131242	0.205799	-1.2652	0.207047
brp16	NC_027326.1	32709735	32720550	100194562	brain protein 16	51236	human	HGH1	HGH1 homolog	-0.52061	0.227256	-2.29085	0.0238956	0.250162	15.9041	-0.0600003	0.0717597	-0.836128	0.403083	0.871197	15.9041	-0.0559015	0.0718092	-0.778472	0.436291	0.99998	NA	NA	NA	NA	NA	NA	0.051126	0.0277782	0.0233478	0.0599378	0.0423431	0.0175947	-0.059661	0.130494	0.647532	-0.457194	0.647952	-0.028	-0.0813804	0.130327	0.532343	-0.624433	0.532946
brpf3	NC_027314.1	67000619	67014046	106572194	bromodomain and PHD finger containing 3	27154	human	BRPF3	bromodomain and PHD finger containing 3	0.142415	0.22098	0.64447	0.520625	0.680177	13.6056	-0.0552745	0.0754562	-0.732537	0.463841	0.892465	13.6056	-0.0385129	0.0755371	-0.509854	0.610153	0.99998	NA	NA	NA	NA	NA	NA	0.09045	0.00699745	0.0834525	0.0999224	6.56473e-05	0.0998568	-0.0150087	0.130257	0.908268	-0.115224	0.908366	-0.007	-0.000126	0.130029	0.999227	-0.00096902	0.999228
bsdc1	NC_027308.1	18429229	18435912	106610888	BSD domain containing 1	55108	human	BSDC1	BSD domain containing 1	0.176518	0.331302	0.532802	0.595255	0.708618	81.8372	0.032821	0.0486785	0.67424	0.500159	0.905268	81.8372	0.0151303	0.0486977	0.310698	0.75603	0.99998	NA	NA	NA	NA	NA	NA	0.0515166	0.0347094	0.0168072	0.0663281	0.0234683	0.0428598	0.074562	0.130557	0.567929	0.571105	0.568472	0.035	0.0450661	0.130131	0.729107	0.346313	0.729416
bsg	NC_027309.1	19104497	19118399	106613749	basigin (Ok blood group)	682	human	BSG	basigin (Ok blood group)	0.0911487	0.339653	0.268358	0.788931	0.75987	327.3	0.0645301	0.039963	1.61474	0.106366	0.680562	327.3	0.060317	0.0399486	1.50986	0.131078	0.99998	NA	NA	NA	NA	brown	3	0.124827	0.0502001	0.0746273	0.113092	0.0571768	0.0559149	0.107821	0.130674	0.409308	0.825112	0.410141	0.05	0.110312	0.130953	0.399576	0.842379	0.400429
bt2a2	NW_012343605.1	41992	42541	100196404	Butyrophilin subfamily 2 member A2	10385	human	BTN2A2	butyrophilin subfamily 2 member A2	0.0789837	0.163679	0.482553	0.630381	0.718014	46.7456	0.09388	0.094678	0.991572	0.321406	0.832312	46.7456	-0.0193428	0.0947731	-0.204096	0.838279	0.99998	NA	NA	NA	NA	NA	NA	0.0855848	0.0108578	0.074727	0.0707495	0.0336791	0.0370703	0.0232822	0.130226	0.858108	0.178784	0.858261	0.011	-0.0647023	0.130218	0.619276	-0.496877	0.619738
btbd11	NC_027309.1	95105072	95217963	106561406	BTB domain containing 11	121551	human	BTBD11	BTB domain containing 11	-0.603314	0.484796	-1.24447	0.215996	0.51544	67.1705	0.0210821	0.034871	0.604572	0.545463	0.91494	67.1705	0.0251586	0.0348285	0.722357	0.470075	0.99998	NA	NA	NA	NA	NA	NA	0.0627231	0.0220973	0.0406258	0.102192	0.0248802	0.0773118	0.0473893	0.130276	0.716036	0.363762	0.716362	0.022	0.0477979	0.13019	0.713516	0.367138	0.713845
btbd2	NC_027313.1	38269814	38275534	106569525	BTB domain containing 2	55643	human	BTBD2	BTB domain containing 2	-0.020572	0.192633	-0.106794	0.915149	0.785451	35.0084	-0.0360584	0.0747294	-0.48252	0.629436	0.937186	35.0084	0.0389794	0.074693	0.521861	0.601767	0.99998	NA	NA	NA	NA	NA	NA	0.0652898	0.0245697	0.0407201	0.0946976	0.028946	0.0657516	-0.0528059	0.130599	0.685965	-0.404337	0.686331	-0.025	0.0556771	0.1304	0.6694	0.426971	0.669789
btbd3	NC_027301.1	41693287	41696942	106586084	BTB domain containing 3	22903	human	BTBD3	BTB domain containing 3	-0.0368786	0.286011	-0.128941	0.897642	0.782513	24.4158	0.0376756	0.0552619	0.681765	0.495388	0.904307	24.4158	0.0180328	0.0552653	0.326295	0.744201	0.99998	NA	NA	NA	NA	NA	NA	0.0713493	0.0433856	0.0279636	0.0567455	0.0271683	0.0295773	0.0932001	0.130605	0.475472	0.713603	0.476177	0.043	0.0521923	0.130193	0.688506	0.400884	0.688868
btf3	NC_027310.1	51178050	51185065	100196080	basic transcription factor 3	838367	thale cress	BTF3	basic transcription factor 3	0.816138	0.383462	2.12834	0.0355617	0.287786	2231.12	0.0354584	0.0478434	0.741134	0.458612	0.89039	2231.12	0.017884	0.0478537	0.373723	0.70861	0.99998	NA	NA	NA	NA	NA	NA	0.0807742	0.0730213	0.00775292	0.0893374	0.0572286	0.0321088	0.158834	0.132753	0.231519	1.19646	0.232719	0.074	0.110192	0.130769	0.399425	0.842648	0.400278
btg2	NC_027311.1	46269254	46271769	101448010	BTG2 protein	7832	human	BTG2	BTG anti-proliferation factor 2	0.119236	0.153435	0.777107	0.438779	0.646049	187.604	-0.0334661	0.101234	-0.330581	0.740961	0.964221	187.604	-0.00838174	0.1012	-0.082824	0.933992	0.99998	NA	NA	NA	NA	NA	NA	0.0846972	0.0492209	0.0354763	0.0545365	0.0196173	0.0349191	-0.105949	0.130898	0.418286	-0.809399	0.419101	-0.049	-0.0376569	0.130067	0.772184	-0.28952	0.772438
btg3	NC_027312.1	74919168	74934154	100196188	B-cell translocation gene 3	10950	human	BTG3	BTG anti-proliferation factor 3	-0.108964	0.23467	-0.46433	0.643338	0.722078	20.9828	-0.121847	0.0721649	-1.68846	0.0913239	0.659529	20.9828	-0.0852825	0.0723726	-1.17838	0.238645	0.99998	NA	NA	NA	NA	NA	NA	0.0962507	0.0585239	0.0377268	0.0748123	0.0359901	0.0388222	-0.126206	0.131215	0.336139	-0.961822	0.337123	-0.059	-0.0691209	0.130189	0.595469	-0.530928	0.595968
[truncated: 17,889 more rows]
[truncated: 27 more columns]

## Sheet: Table S3
Table S3: Gorilla gene ontology (GO) enrichment results genes positively correlated with parasite load (PL)
[truncated: 126 more rows]

## Sheet: Table S5
Table S5: Gorilla gene ontology (GO) enrichment results for the corrected survival genes shaping disruptive selection (λ>0.2, n = 1,652)
[truncated: 137 more rows]
